# Supplementary material for: Poly[(μ3-hydrogenphosphato)(4H-1,2,4-triazole-κN 1)zinc]
Source: Acta Crystallogr Sect E Struct Rep Online. 2012 Oct 31;68(Pt 11):m1426–7. doi: 10.1107/S1600536812044182 (PMC3515161; doi:10.1107/S1600536812044182)
Supplement: Supplementary file 1 [file e-68-m1426-sup1.cif]

##############################################################################
#                                                                            #
# This CIF contains the data in a paper accepted for publication in          #
# Acta Crystallographica Section E. It conforms to the requirements of       #
# Notes for Authors for Acta Crystallographica Section E, and has been       #
# peer reviewed under the auspices of the IUCr Commission on Journals.       #
#                                                                            #
# Full details of the Crystallographic Information File format               #
# are given in the paper "The Crystallographic Information File (CIF):       #
# a New Standard Archive File for Crystallography" by S. R. Hall, F. H.      #
# Allen and I. D. Brown [Acta Cryst. (1991), A47, 655-685].                  #
#                                                                            #
# The current version of the core CIF dictionary is obtainable from          #
# ftp://ftp.iucr.org/pub/cif_core.dic.                                       #
#                                                                            #
# Software is freely available for graphical display of the structure(s)     #
# in this CIF. For information consult the CIF software page                 #
# http://www.iucr.org/resources/cif/software.                                #
#                                                                            #
# This file may be used for bona fide research purposes within the           #
# scientific community so long as proper attribution is given to the journal # 
# article from which it was obtained.                                        #
#                                                                            #
##############################################################################
data_I
_audit_creation_method     SHELXL-97
_chemical_name_systematic
;
Poly[(\m~3~-hydrogenphosphato)(4<i>H</i>-1,2,4-triazole-\k<i>N</i>^1^)zinc]
;
_chemical_name_common     ?
_chemical_formula_moiety     'C2 H4 N3 O4 P Zn'
_chemical_formula_sum     'C2 H4 N3 O4 P Zn'
_chemical_formula_iupac     '[Zn (H P O4) (C2 H3 N3)]'
_chemical_formula_weight     230.42
_chemical_melting_point     ?
_symmetry_cell_setting     orthorhombic
_symmetry_space_group_name_H-M     'P c a 21'
_symmetry_space_group_name_Hall     'P 2c -2ac'
loop_
    _symmetry_equiv_pos_as_xyz
    'x, y, z'
    '-x, -y, z+1/2'
    'x+1/2, -y, z'
    '-x+1/2, y, z+1/2'
_cell_length_a     8.5467(13)
_cell_length_b     8.4344(12)
_cell_length_c     8.9674(13)
_cell_angle_alpha     90.00
_cell_angle_beta     90.00
_cell_angle_gamma     90.00
_cell_volume     646.43(16)
_cell_formula_units_Z     4
_cell_measurement_reflns_used     3318
_cell_measurement_theta_min     4.08
_cell_measurement_theta_max     40.24
_cell_measurement_temperature     296(2)
_exptl_crystal_description     'Block'
_exptl_crystal_colour     'colourless'
_exptl_crystal_size_max     0.24
_exptl_crystal_size_mid     0.18
_exptl_crystal_size_min     0.12
_exptl_crystal_density_diffrn     2.368
_exptl_crystal_density_meas     ?
_exptl_crystal_density_method     'not measured'
_exptl_crystal_F_000     456
_exptl_absorpt_coefficient_mu     4.012
_exptl_absorpt_correction_type     multi-scan
_exptl_absorpt_process_details     '(SADABS; Sheldrick, 1999)'
_exptl_absorpt_correction_T_min     0.511
_exptl_absorpt_correction_T_max     0.638
_exptl_special_details     ?
_diffrn_ambient_temperature     296(2)
_diffrn_radiation_type     MoK\a
_diffrn_radiation_wavelength     0.71073
_diffrn_radiation_source     'fine-focus sealed tube'
_diffrn_radiation_monochromator     graphite
_diffrn_measurement_device_type     'Bruker X8 APEXII'
_diffrn_measurement_method     '\f and \w scans'
_diffrn_reflns_number     8746
_diffrn_reflns_av_R_equivalents     0.0292
_diffrn_reflns_av_sigmaI/netI     0.0408
_diffrn_reflns_theta_min     4.08
_diffrn_reflns_theta_max     40.24
_diffrn_reflns_theta_full     40.24
_diffrn_measured_fraction_theta_max     0.991
_diffrn_measured_fraction_theta_full     0.991
_diffrn_reflns_limit_h_min     -14
_diffrn_reflns_limit_h_max     15
_diffrn_reflns_limit_k_min     -13
_diffrn_reflns_limit_k_max     15
_diffrn_reflns_limit_l_min     -16
_diffrn_reflns_limit_l_max     14
_refine_special_details
;
Refinement of <i>F</i>^2^ against all reflections. The weighted <i>R</i>-factor
<i>wR</i> and goodness of fit <i>S</i> are based on <i>F</i>^2^, conventional
<i>R</i>-factors <i>R</i> are based on <i>F</i>, with <i>F</i> set to zero for
negative <i>F</i>^2^. The threshold expression of <i>F</i>^2^ >
2\s(<i>F</i>^2^) is used only for calculating <i>R</i>-factors(gt) <i>etc</i>.
and is not relevant to the choice of reflections for refinement.
<i>R</i>-factors based on <i>F</i>^2^ are statistically about twice as large
as those based on <i>F</i>, and <i>R</i>- factors based on all data will be
even larger.
;
_reflns_number_total     3318
_reflns_number_gt     3207
_reflns_threshold_expression     I>2\s(I)
_refine_ls_structure_factor_coef     Fsqd
_refine_ls_matrix_type     full
_refine_ls_R_factor_all     0.0218
_refine_ls_R_factor_gt     0.0210
_refine_ls_wR_factor_gt     0.0508
_refine_ls_wR_factor_ref     0.0511
_refine_ls_goodness_of_fit_ref     1.035
_refine_ls_restrained_S_all     1.035
_refine_ls_number_reflns     3318
_refine_ls_number_parameters     100
_refine_ls_number_restraints     1
_refine_ls_hydrogen_treatment     constr
_refine_ls_weighting_scheme     calc
_refine_ls_weighting_details
                 'calc w=1/[\s^2^(Fo^2^)+(0.0181P)^2^] where P=(Fo^2^+2Fc^2^)/3'
_atom_sites_solution_hydrogens     difmap
_atom_sites_solution_primary     direct
_atom_sites_solution_secondary     difmap
_refine_ls_shift/su_max     0.002
_refine_ls_shift/su_mean     0.000
_refine_diff_density_max     0.459
_refine_diff_density_min     -1.403
_refine_ls_extinction_method     none
_refine_ls_extinction_coef     ?
_refine_ls_abs_structure_details     'Flack (1983), 1184 Friedel pairs'
_refine_ls_abs_structure_Flack     0.020(6)
loop_
    _atom_type_symbol
    _atom_type_description
    _atom_type_scat_dispersion_real
    _atom_type_scat_dispersion_imag
    _atom_type_scat_source
    'C' 'C' 0.0033 0.0016
                         'International Tables Vol C Tables 4.2.6.8 and 6.1.1.4'
    'H' 'H' 0.0000 0.0000
                         'International Tables Vol C Tables 4.2.6.8 and 6.1.1.4'
    'N' 'N' 0.0061 0.0033
                         'International Tables Vol C Tables 4.2.6.8 and 6.1.1.4'
    'O' 'O' 0.0106 0.0060
                         'International Tables Vol C Tables 4.2.6.8 and 6.1.1.4'
    'P' 'P' 0.1023 0.0942
                         'International Tables Vol C Tables 4.2.6.8 and 6.1.1.4'
    'Zn' 'Zn' 0.2839 1.4301
                         'International Tables Vol C Tables 4.2.6.8 and 6.1.1.4'
_computing_data_collection     'APEX2 (Bruker, 2005)'
_computing_cell_refinement     'APEX2 (Bruker, 2005)'
_computing_data_reduction     'SAINT (Bruker, 2005)'
_computing_structure_solution     'SHELXS97 (Sheldrick, 2008)'
_computing_structure_refinement     'SHELXL97 (Sheldrick, 2008)'
_computing_molecular_graphics
          'ORTEP-3 for Windows (Farrugia, 1997) and DIAMOND (Brandenburg, 2006)'
_computing_publication_material
                               'PLATON (Spek, 2009) and publCIF (Westrip, 2010)'
loop_
    _atom_site_type_symbol
    _atom_site_label
    _atom_site_fract_x
    _atom_site_fract_y
    _atom_site_fract_z
    _atom_site_U_iso_or_equiv
    _atom_site_adp_type
    _atom_site_calc_flag
    _atom_site_refinement_flags
    _atom_site_occupancy
    _atom_site_symmetry_multiplicity
    _atom_site_disorder_assembly
    _atom_site_disorder_group
    Zn Zn1 0.832301(12) 0.167666(13) 0.51177(2) 0.01245(3) Uani d . 1 1 . .
    P P1 0.94990(3) 0.03491(3) 0.21240(3) 0.01101(4) Uani d . 1 1 . .
    O O1 0.84382(9) 0.01275(12) 0.34886(10) 0.01568(14) Uani d . 1 1 . .
    O O2 1.00560(10) -0.12805(10) 0.16133(10) 0.01765(14) Uani d . 1 1 . .
    O O3 0.87260(11) 0.13060(13) 0.09170(11) 0.02070(16) Uani d . 1 1 . .
    O O4 1.09420(9) 0.13727(12) 0.26275(11) 0.01867(15) Uani d . 1 1 . .
    H H4 1.1612 0.0792 0.2988 0.028 Uiso calc R 1 1 . .
    N N1 0.85494(13) 0.39236(14) 0.44809(12) 0.01976(17) Uani d . 1 1 . .
    N N2 0.7928(2) 0.50750(18) 0.54065(17) 0.0380(3) Uani d . 1 1 . .
    N N3 0.90713(16) 0.62060(15) 0.35052(15) 0.0269(2) Uani d . 1 1 . .
    H H3 0.9420 0.6926 0.2913 0.032 Uiso calc R 1 1 . .
    C C1 0.8267(2) 0.6419(2) 0.4777(2) 0.0356(4) Uani d . 1 1 . .
    H H1 0.7988 0.7405 0.5158 0.043 Uiso calc R 1 1 . .
    C C2 0.9214(2) 0.46424(18) 0.33568(19) 0.0295(3) Uani d . 1 1 . .
    H H2 0.9715 0.4136 0.2568 0.035 Uiso calc R 1 1 . .
loop_
    _atom_site_aniso_label
    _atom_site_aniso_U_11
    _atom_site_aniso_U_22
    _atom_site_aniso_U_33
    _atom_site_aniso_U_12
    _atom_site_aniso_U_13
    _atom_site_aniso_U_23
    Zn1 0.01506(5) 0.00996(5) 0.01234(5) -0.00078(3) -0.00004(4) 0.00108(4)
    P1 0.01043(8) 0.00993(9) 0.01266(9) -0.00027(7) -0.00016(8) -0.00024(8)
    O1 0.0150(3) 0.0176(4) 0.0145(3) -0.0025(2) 0.0026(2) -0.0032(3)
    O2 0.0218(3) 0.0103(3) 0.0209(3) -0.0001(3) 0.0082(3) -0.0016(3)
    O3 0.0171(3) 0.0248(4) 0.0202(4) 0.0019(3) -0.0041(3) 0.0069(3)
    O4 0.0130(3) 0.0132(3) 0.0298(4) -0.0019(2) -0.0056(3) 0.0002(3)
    N1 0.0269(4) 0.0113(4) 0.0212(4) 0.0000(3) 0.0032(3) 0.0026(3)
    N2 0.0693(10) 0.0169(5) 0.0279(7) 0.0023(6) 0.0179(6) 0.0004(4)
    N3 0.0365(6) 0.0144(4) 0.0299(5) -0.0042(4) 0.0016(5) 0.0081(4)
    C1 0.0667(13) 0.0122(5) 0.0279(7) -0.0014(6) 0.0031(6) -0.0021(5)
    C2 0.0412(7) 0.0161(5) 0.0312(7) 0.0034(5) 0.0128(5) 0.0091(5)
_geom_special_details
;
All s.u.'s (except the s.u. in the dihedral angle between two l.s. planes) are
estimated using the full covariance matrix. The cell s.u.'s are taken into
account individually in the estimation of s.u.'s in distances, angles and
torsion angles; correlations between s.u.'s in cell parameters are only used
when they are defined by crystal symmetry. An approximate (isotropic)
treatment of cell s.u.'s is used for estimating s.u.'s involving l.s. planes.
;
loop_
    _geom_bond_atom_site_label_1
    _geom_bond_atom_site_label_2
    _geom_bond_site_symmetry_2
    _geom_bond_distance
    _geom_bond_publ_flag
    Zn1 O3 4_655 1.9179(9) ?
    Zn1 O2 2_755 1.9570(8) ?
    Zn1 O1 . 1.9624(9) ?
    Zn1 N1 . 1.9888(11) ?
    P1 O3 . 1.5031(10) ?
    P1 O2 . 1.5250(9) ?
    P1 O1 . 1.5345(9) ?
    P1 O4 . 1.5717(9) ?
    O2 Zn1 2_754 1.9570(8) ?
    O3 Zn1 4_654 1.9179(9) ?
    O4 H4 . 0.8200 ?
    N1 C2 . 1.3064(18) ?
    N1 N2 . 1.3836(19) ?
    N2 C1 . 1.299(2) ?
    N3 C2 . 1.331(2) ?
    N3 C1 . 1.343(2) ?
    N3 H3 . 0.8600 ?
    C1 H1 . 0.9300 ?
    C2 H2 . 0.9300 ?
loop_
    _geom_angle_atom_site_label_1
    _geom_angle_atom_site_label_2
    _geom_angle_atom_site_label_3
    _geom_angle_site_symmetry_1
    _geom_angle_site_symmetry_3
    _geom_angle
    _geom_angle_publ_flag
    O3 Zn1 O2 4_655 2_755 111.25(4) ?
    O3 Zn1 O1 4_655 . 102.44(4) ?
    O2 Zn1 O1 2_755 . 111.16(4) ?
    O3 Zn1 N1 4_655 . 110.58(5) ?
    O2 Zn1 N1 2_755 . 106.89(4) ?
    O1 Zn1 N1 . . 114.58(5) ?
    O3 P1 O2 . . 113.89(6) ?
    O3 P1 O1 . . 112.33(5) ?
    O2 P1 O1 . . 108.30(5) ?
    O3 P1 O4 . . 104.89(6) ?
    O2 P1 O4 . . 109.66(5) ?
    O1 P1 O4 . . 107.55(5) ?
    P1 O1 Zn1 . . 122.83(5) ?
    P1 O2 Zn1 . 2_754 125.50(5) ?
    P1 O3 Zn1 . 4_654 139.29(6) ?
    P1 O4 H4 . . 109.5 ?
    C2 N1 N2 . . 107.71(12) ?
    C2 N1 Zn1 . . 134.92(11) ?
    N2 N1 Zn1 . . 117.34(9) ?
    C1 N2 N1 . . 105.42(14) ?
    C2 N3 C1 . . 105.33(13) ?
    C2 N3 H3 . . 127.3 ?
    C1 N3 H3 . . 127.3 ?
    N2 C1 N3 . . 111.50(16) ?
    N2 C1 H1 . . 124.3 ?
    N3 C1 H1 . . 124.3 ?
    N1 C2 N3 . . 110.04(14) ?
    N1 C2 H2 . . 125.0 ?
    N3 C2 H2 . . 125.0 ?
loop_
    _geom_hbond_atom_site_label_D
    _geom_hbond_atom_site_label_H
    _geom_hbond_atom_site_label_A
    _geom_hbond_site_symmetry_A
    _geom_hbond_distance_DH
    _geom_hbond_distance_HA
    _geom_hbond_distance_DA
    _geom_hbond_angle_DHA
    N3 H3 O2 1_565 0.86 1.99 2.8427(15) 174.5
    O4 H4 O1 3 0.82 1.80 2.5978(12) 164.1
data_global
_journal_date_recd_electronic     2012-10-22
_journal_date_accepted     2012-10-24
_journal_name_full     'Acta Crystallographica, Section E'
_journal_year     2012
_journal_volume     68
_journal_issue     11
_journal_page_first     m1426
_journal_page_last     m1427
_journal_paper_category     QM
_journal_paper_doi     10.1107/S1600536812044182
_journal_coeditor_code     SJ5276
_publ_contact_author_name     'Hafid Aitenneite'
_publ_contact_author_address
;
Laboratoire de Chimie des Mat\'eriaux Solides
Facult\'e des Sciences Ben M'sik Casablanca, Morocco
;
_publ_contact_author_email     'h_aitenneite@yahoo.com'
_publ_contact_author_fax     '00 (212) 5 22 70 46 75'
_publ_contact_author_phone     '00 (212) 6 64 28 37 34'
_publ_section_title
;
Poly[(\m~3~-hydrogenphosphato)(4<i>H</i>-1,2,4-triazole-\k<i>N</i>^1^)zinc]
;
loop_
    _publ_author_name
    _publ_author_address
    'Aitenneite, Hafid'
;
Laboratoire de Chimie des Mat\'eriaux Solides
Facult\'e des Sciences Ben M'sik Casablanca, Morocco
;
    'El Bouari, Abdeslam'
;
Laboratoire de Chimie des Mat\'eriaux Solides
Facult\'e des Sciences Ben M'sik Casablanca, Morocco
;
    'Sebti, Sa\.id'
;
Laboratoire de Chimie Organique Catalyse et Environnement
Facult\'e des Sciences Ben M'sik Casablanca, Morocco
;
    'Saadi, Mohamed'
;
Laboratoire de Chimie du Solide Appliqu\'ee, Facult\'e des Sciences,
Universit\'e Mohammed V-Agdal, Avenue Ibn Batouta, BP 1014, Rabat,
Morocco
;
    'El Ammari, Lahcen'
;
Laboratoire de Chimie du Solide Appliqu\'ee, Facult\'e des Sciences,
Universit\'e Mohammed V-Agdal, Avenue Ibn Batouta, BP 1014, Rabat,
Morocco.
;
    'Adil, Karim'
;
LUNAM Universit\'e, Universit\'e du Maine, CNRS UMR 6283
Institut des Mol\'ecules et Mat\'eriaux du Mans, Avenue Olivier Messiaen,
72085 Le Mans CEDEX 9, France
;
_iucr_refine_instructions_details
;
TITL EL_T2ZOR in Pca2(1)
CELL  0.71073   8.5467   8.4344   8.9674   90.000   90.000   90.000
ZERR     4.00   0.0013   0.0012   0.0013    0.000    0.000    0.000
LATT  -1
SYMM  - X, - Y, 1/2 + Z
SYMM  1/2 + X, - Y,   Z
SYMM  1/2 - X,   Y, 1/2 + Z
SFAC  C    H    N    O    P    ZN
UNIT  8    16   12   16   4    4
MERG   2
HTAB N3 O2_$1
HTAB O4 O1_$2
eqiv $1 x, y+1, z
eqiv $2 x+1/2, -y, z
FMAP   2
PLAN  20
SHEL  40 0.55
ACTA
BOND
BOND   $H
HTAB
L.S.  10
TEMP    23.00
WGHT      0.0181
FVAR       0.95036
ZN1   6    0.832302    0.167666    0.511767    11.00000    0.01506    0.00995 =
         0.01234    0.00108   -0.00004   -0.00078
P1    5    0.949902    0.034914    0.212397    11.00000    0.01043    0.00993 =
         0.01266   -0.00023   -0.00016   -0.00027
O1    4    0.843822    0.012746    0.348861    11.00000    0.01496    0.01756 =
         0.01449   -0.00323    0.00258   -0.00246
O2    4    1.005599   -0.128044    0.161336    11.00000    0.02174    0.01033 =
         0.02085   -0.00159    0.00819   -0.00009
O3    4    0.872601    0.130592    0.091704    11.00000    0.01711    0.02476 =
         0.02021    0.00688   -0.00410    0.00189
O4    4    1.094196    0.137265    0.262756    11.00000    0.01296    0.01324 =
         0.02981    0.00025   -0.00558   -0.00190
AFIX  83
H4   2    1.161221    0.079200    0.298789    11.00000   -1.50000
AFIX   0
N1    3    0.854935    0.392358    0.448090    11.00000    0.02683    0.01126 =
         0.02119    0.00255    0.00318   -0.00004
N2    3    0.792771    0.507510    0.540646    11.00000    0.06923    0.01693 =
         0.02796    0.00044    0.01784    0.00233
N3    3    0.907120    0.620601    0.350525    11.00000    0.03648    0.01440 =
         0.02989    0.00814    0.00160   -0.00423
AFIX  43
H3   2    0.941941    0.692645    0.291328    11.00000   -1.20000
AFIX   0
C1    1    0.826682    0.641888    0.477687    11.00000    0.06662    0.01225 =
         0.02785   -0.00208    0.00315   -0.00134
AFIX  43
H1    2    0.798788    0.740446    0.515838    11.00000   -1.20000
AFIX   0
C2    1    0.921432    0.464249    0.335687    11.00000    0.04116    0.01612 =
         0.03121    0.00907    0.01283    0.00343
AFIX  43
H2    2    0.971443    0.413606    0.256854    11.00000   -1.20000
HKLF 4
REM  EL_T2ZOR in Pca2(1)
REM R1 =  0.0210 for   3207 Fo > 4sig(Fo)  and  0.0218 for all   3318 data
REM    100 parameters refined using      1 restraints
END
WGHT      0.0181      0.0000
REM Highest difference peak  0.459,  deepest hole -1.404,  1-sigma level  0.108
Q1    1   0.8287  0.3415  0.5358  11.00000  0.05    0.46
Q2    1   0.8298 -0.0152  0.5560  11.00000  0.05    0.39
Q3    1   0.9421  0.8323  0.5138  11.00000  0.05    0.39
Q4    1   0.8989  0.0219  0.2996  11.00000  0.05    0.37
Q5    1   0.8261  0.1730  0.3559  11.00000  0.05    0.36
Q6    1   0.7761  0.0198  0.2098  11.00000  0.05    0.36
Q7    1   0.9081  0.4413  0.3976  11.00000  0.05    0.33
Q8    1   1.0942 -0.0181  0.2265  11.00000  0.05    0.31
Q9    1   0.8247  0.5793  0.5141  11.00000  0.05    0.30
Q10   1   0.8380 -0.0084  0.4876  11.00000  0.05    0.30
Q11   1   0.7286  0.9324  0.5827  11.00000  0.05    0.30
Q12   1   1.1557 -0.1744  0.1793  11.00000  0.05    0.29
Q13   1   0.9087  0.2613  0.5591  11.00000  0.05    0.29
Q14   1   0.9465  0.1663  0.4038  11.00000  0.05    0.29
Q15   1   0.8644  0.7533  0.5146  11.00000  0.05    0.29
Q16   1   0.8094  0.0444  0.0020  11.00000  0.05    0.27
Q17   1   0.7283  0.9176  0.5226  11.00000  0.05    0.27
Q18   1   0.7155  0.7622  0.5156  11.00000  0.05    0.27
Q19   1   0.8931  0.0574  0.1418  11.00000  0.05    0.25
Q20   1   0.7508  0.4880  0.5051  11.00000  0.05    0.25
;
