# Supplementary material for: Poly[(μ3-hydrogenphosphato)(4H-1,2,4-triazole-κN 1)zinc]
Source: Acta Crystallogr Sect E Struct Rep Online. 2012 Oct 31;68(Pt 11):m1426–7. doi: 10.1107/S1600536812044182 (PMC3515161; doi:10.1107/S1600536812044182)
Supplement: Supplementary file 2 [file e-68-m1426-Isup2.hkl]

#
# h,k,l, Fc-squared, Fo-squared, sigma(Fo-squared) and status flag
#
data_I
_shelx_title ' EL_T2ZOR in Pca2(1)'
_shelx_refln_list_code          4
_shelx_F_calc_maximum      110.83
_exptl_crystal_F_000       456.00
_reflns_d_resolution_high  0.5501
 
loop_
 _symmetry_equiv_pos_as_xyz
 'x, y, z'
 '-x, -y, z+1/2'
 'x+1/2, -y, z'
 '-x+1/2, y, z+1/2'
 
_cell_length_a     8.5467
_cell_length_b     8.4344
_cell_length_c     8.9674
_cell_angle_alpha  90.000
_cell_angle_beta   90.000
_cell_angle_gamma  90.000
 
_shelx_F_squared_multiplier     1.000
 
loop_
 _refln_index_h
 _refln_index_k
 _refln_index_l
 _refln_F_squared_calc
 _refln_F_squared_meas
 _refln_F_squared_sigma
 _refln_observed_status
   0   0 -16      292.58      315.26     19.47 o
   2   0 -16       85.06       85.46      5.00 o
   0   1 -16      111.34      117.78      6.21 o
   1   1 -16      161.37      167.77      5.67 o
   2   1 -16       40.81       41.28      2.43 o
   0   2 -16      148.40      159.57     11.38 o
   1   2 -16       68.46       69.79      3.78 o
   2   2 -16       54.44       56.84      3.54 o
   2   0 -15       70.70       64.27      4.23 o
   4   0 -15      423.76      424.12     18.06 o
   6   0 -15       51.14       52.37      5.83 o
   1   1 -15       50.35       53.29      2.76 o
   2   1 -15       25.29       26.35      1.87 o
   3   1 -15      318.57      318.29      9.77 o
   4   1 -15      155.19      158.17      5.36 o
   5   1 -15       55.65       57.59      3.45 o
   6   1 -15       14.58       14.98      2.08 o
   1   2 -15        2.91        2.47      1.49 o
   2   2 -15      222.31      229.43      7.31 o
   3   2 -15      201.31      200.14      7.62 o
   4   2 -15        7.25        8.29      1.94 o
   5   2 -15       64.59       71.21      3.87 o
   1   3 -15       17.78       17.32      2.93 o
   2   3 -15      383.05      400.69     17.48 o
   3   3 -15       13.90       12.02      2.75 o
   4   3 -15      106.32      106.48      4.79 o
   5   3 -15        0.03       -0.72      2.53 o
   1   4 -15      178.52      175.55      8.80 o
   2   4 -15      142.70      141.99      7.68 o
   3   4 -15      160.30      166.90      8.48 o
   4   4 -15       24.38       31.75      3.41 o
   1   5 -15      202.10      208.76     10.15 o
   2   5 -15       31.81       39.91      3.86 o
   3   5 -15      147.96      151.19      8.06 o
   0   0 -14      729.32      706.46     41.51 o
   2   0 -14       61.77       53.60      3.78 o
   4   0 -14       53.95       50.48      3.63 o
   6   0 -14      353.45      353.57     21.19 o
   0   1 -14      438.59      442.67     18.75 o
   1   1 -14      367.78      352.37     10.69 o
   2   1 -14       10.52        9.73      1.51 o
   3   1 -14        5.04        5.35      1.44 o
   4   1 -14        5.20        6.24      1.47 o
   5   1 -14      213.61      220.69      7.02 o
   6   1 -14       63.41       61.42      3.51 o
   7   1 -14      141.26      137.61      5.64 o
   0   2 -14      185.52      178.10      8.26 o
   1   2 -14      254.92      248.87      7.79 o
   2   2 -14      118.72      114.90      4.14 o
   3   2 -14       23.74       24.87      1.77 o
   4   2 -14       28.94       29.63      2.28 o
   5   2 -14      101.69      103.36      4.65 o
   6   2 -14       83.82       87.37      4.21 o
   7   2 -14       98.42       94.15      4.43 o
   0   3 -14      413.63      406.53     17.31 o
   1   3 -14        7.60        8.27      1.78 o
   2   3 -14      166.17      166.30      6.51 o
   3   3 -14       11.67       12.70      1.92 o
   4   3 -14       66.16       62.56      3.50 o
   5   3 -14       23.84       23.06      2.23 o
   6   3 -14      393.85      411.67     17.61 o
   7   3 -14       17.18       18.16      2.20 o
   0   4 -14      198.67      210.42     14.07 o
   1   4 -14      215.32      219.44     10.32 o
   2   4 -14       59.00       59.25      4.59 o
   3   4 -14       41.22       38.69      3.51 o
   4   4 -14       20.37       20.31      3.06 o
   5   4 -14      264.07      263.75     12.05 o
   6   4 -14      122.63      129.68      7.03 o
   0   5 -14      199.95      209.75     14.27 o
   1   5 -14      265.32      280.54     12.80 o
   2   5 -14       33.42       32.27      3.43 o
   3   5 -14       57.69       55.74      4.79 o
   4   5 -14       23.93       25.38      3.27 o
   5   5 -14      279.09      294.55     13.39 o
   6   5 -14       45.69       48.42      3.96 o
   0   6 -14      278.97      285.09     18.48 o
   1   6 -14        5.63        7.03      3.06 o
   2   6 -14       43.46       40.74      5.05 o
   3   6 -14       30.82       34.17      4.86 o
   4   6 -14       50.17       51.34      6.30 o
   5   6 -14       37.64       35.63      5.00 o
   2   7 -14       26.48       31.63      4.69 o
   3   7 -14       51.04       64.61      6.89 o
   2   0 -13      661.90      628.38     26.14 o
   4   0 -13      201.33      193.23      8.73 o
   6   0 -13       97.57       96.33      5.13 o
   8   0 -13      414.14      419.69     25.43 o
   1   1 -13      174.13      169.68      5.52 o
   2   1 -13      270.43      280.39      8.60 o
   3   1 -13      310.25      297.53      9.09 o
   4   1 -13      202.93      198.57      6.35 o
   5   1 -13      191.47      186.54      6.02 o
   6   1 -13      119.05      110.05      3.98 o
   7   1 -13       53.47       54.86      3.21 o
   8   1 -13      149.20      148.12      5.85 o
   9   1 -13      213.89      213.69     14.06 o
   1   2 -13      236.11      228.71      7.16 o
   2   2 -13       22.05       23.83      1.64 o
   3   2 -13      180.91      185.45      5.97 o
   4   2 -13      268.14      263.85      8.16 o
   5   2 -13      115.02      111.69      4.74 o
   6   2 -13       47.95       48.19      3.15 o
   7   2 -13       42.19       43.10      2.90 o
   8   2 -13        5.31        6.42      1.88 o
   9   2 -13      183.28      185.90      7.28 o
   1   3 -13       38.71       39.35      2.12 o
   2   3 -13      116.41      109.88      3.92 o
   3   3 -13       21.15       23.10      2.02 o
   4   3 -13      533.94      528.87     18.20 o
   5   3 -13       13.93       14.26      1.91 o
   6   3 -13       13.09       14.25      1.97 o
   7   3 -13        2.16        1.77      1.80 o
   8   3 -13      120.50      128.94      5.43 o
   1   4 -13       49.97       53.40      4.14 o
   2   4 -13       12.83       16.66      2.65 o
   3   4 -13      449.80      466.17     16.14 o
   4   4 -13      124.68      129.73      5.35 o
   5   4 -13       92.46       95.78      5.66 o
   6   4 -13       24.31       23.24      2.90 o
   7   4 -13       94.21       98.18      5.83 o
   8   4 -13        6.60        6.18      2.77 o
   1   5 -13       53.36       54.89      4.32 o
   2   5 -13      285.54      299.12     13.47 o
   3   5 -13      349.18      378.53     16.88 o
   4   5 -13       89.33       97.13      7.69 o
   5   5 -13      125.17      119.00      9.36 o
   6   5 -13        1.88       -1.33      3.49 o
   7   5 -13       90.07       94.73      5.89 o
   1   6 -13      149.07      159.95     11.67 o
   2   6 -13      342.52      342.10     21.60 o
   3   6 -13       10.81       10.31      3.60 o
   4   6 -13      221.78      219.38     14.26 o
   5   6 -13        5.73        5.30      3.62 o
   6   6 -13       11.03        9.55      3.96 o
   7   6 -13        7.38        4.42      3.90 o
   4   7 -13      124.03      141.47     10.13 o
   5   7 -13       39.81       48.10      6.15 o
   6   7 -13        4.27        8.37      3.77 o
   4   8 -13       65.67       79.03      7.20 o
   0   0 -12      875.03      833.58     48.62 o
   2   0 -12      398.57      375.68     15.90 o
   4   0 -12      520.10      499.15     20.88 o
   6   0 -12      595.96      550.78     22.98 o
   8   0 -12       21.04       20.89      2.21 o
  10   0 -12       52.00       50.82      5.65 o
   0   1 -12      123.71      116.39      5.69 o
   1   1 -12      526.13      499.54     14.76 o
   2   1 -12      404.60      380.32     11.37 o
   3   1 -12       10.63       10.49      1.31 o
   4   1 -12      179.20      171.90      5.53 o
   5   1 -12      489.98      478.34     14.17 o
   6   1 -12      385.76      380.84     11.41 o
   7   1 -12      276.87      271.32      8.34 o
   8   1 -12       43.00       33.86      2.38 o
   9   1 -12        6.85        6.71      1.74 o
  10   1 -12       25.31       26.24      2.89 o
   0   2 -12      547.62      560.24     23.29 o
   1   2 -12      434.57      422.27     12.56 o
   2   2 -12        4.49        4.94      1.18 o
   3   2 -12        6.68        4.42      1.20 o
   4   2 -12        4.66        5.11      1.22 o
   5   2 -12      573.22      561.98     16.56 o
   6   2 -12       49.97       50.07      2.98 o
   7   2 -12      140.35      138.90      5.55 o
   8   2 -12      114.21      112.66      4.74 o
   9   2 -12        6.76        6.67      1.84 o
  10   2 -12       59.79       59.15      3.39 o
   0   3 -12     1579.07     1574.29     72.96 o
   1   3 -12        3.82        2.61      1.15 o
   2   3 -12       62.59       59.72      2.60 o
   3   3 -12       34.83       35.30      1.93 o
   4   3 -12       94.61       97.14      4.19 o
   5   3 -12       54.18       52.28      3.07 o
   6   3 -12      240.88      239.11      8.73 o
   7   3 -12       15.09       13.77      1.87 o
   8   3 -12      156.09      158.82      6.20 o
   9   3 -12        9.13        9.55      1.91 o
  10   3 -12       83.98       86.87      4.13 o
   0   4 -12      600.44      642.74     25.83 o
   1   4 -12      455.43      481.04     16.01 o
   2   4 -12       11.81       13.33      1.67 o
   3   4 -12       47.13       48.92      2.83 o
   4   4 -12       51.42       53.43      3.14 o
   5   4 -12       82.69       82.42      3.86 o
   6   4 -12       33.25       36.16      2.45 o
   7   4 -12      385.78      391.13     13.44 o
   8   4 -12       28.35       27.04      2.94 o
   9   4 -12        0.54        0.67      2.27 o
   0   5 -12      163.33      181.90     13.75 o
   1   5 -12      435.90      467.54     19.57 o
   2   5 -12      183.85      188.62     11.76 o
   3   5 -12       41.09       43.88      5.25 o
   4   5 -12       64.79       67.99      6.84 o
   5   5 -12      101.49      111.02      9.58 o
   6   5 -12      199.53      196.53     13.72 o
   7   5 -12      407.72      406.82     24.85 o
   8   5 -12       21.14       20.51      4.12 o
   9   5 -12       18.73       18.96      2.78 o
   2   6 -12      158.85      160.61     10.99 o
   3   6 -12      128.39      128.66      9.51 o
   4   6 -12      180.84      170.04     12.19 o
   5   6 -12      104.19      101.70      8.42 o
   6   6 -12      386.61      374.59     22.73 o
   7   6 -12       27.54       22.03      4.26 o
   8   6 -12       32.04       27.34      4.66 o
   4   7 -12       67.13       78.72      7.28 o
   5   7 -12      493.71      519.73     29.69 o
   7   7 -12       56.32       65.63      7.10 o
   6   8 -12       91.68       99.33      8.40 o
   2   0 -11      530.70      502.36     20.91 o
   4   0 -11      871.38      807.16     33.25 o
   6   0 -11      240.12      230.34     10.08 o
   8   0 -11      228.07      224.91      9.92 o
   1   1 -11      122.30      114.67      3.87 o
   2   1 -11      250.00      233.94      7.16 o
   3   1 -11      853.44      818.66     23.83 o
   4   1 -11      686.82      645.79     18.90 o
   5   1 -11      194.91      185.49      5.86 o
   6   1 -11      215.60      212.19      6.62 o
   7   1 -11       45.79       45.15      2.59 o
   8   1 -11       87.16       91.28      4.85 o
   9   1 -11      316.54      310.04     10.90 o
  10   1 -11       73.22       72.24      6.39 o
  11   1 -11       62.97       65.02      6.29 o
   1   2 -11       94.13       91.29      3.28 o
   2   2 -11      195.31      194.38      6.02 o
   3   2 -11      762.32      741.06     22.16 o
   4   2 -11      402.04      401.37     11.54 o
   5   2 -11      224.21      213.55      7.26 o
   6   2 -11      116.24      113.63      3.94 o
   7   2 -11       74.01       75.95      3.57 o
   8   2 -11      113.63      110.79      4.62 o
   9   2 -11      327.12      329.24     11.55 o
  10   2 -11       46.50       44.80      2.90 o
  11   2 -11       52.97       52.72      3.94 o
   1   3 -11       65.87       65.20      2.61 o
   2   3 -11      745.28      758.33     22.31 o
   3   3 -11      124.85      124.53      4.15 o
   4   3 -11      493.66      484.47     15.78 o
   5   3 -11        7.88        7.80      1.51 o
   6   3 -11      167.23      162.36      6.25 o
   7   3 -11       37.91       37.43      2.56 o
   8   3 -11      272.93      271.45      9.92 o
   9   3 -11       14.00       12.87      1.84 o
  10   3 -11      249.70      249.38      9.01 o
  11   3 -11        5.63        5.77      1.80 o
   1   4 -11      318.25      321.00     10.09 o
   2   4 -11       76.23       87.11      3.87 o
   3   4 -11      536.35      540.67     17.46 o
   4   4 -11      196.45      205.53      7.47 o
   5   4 -11      135.74      135.70      5.08 o
   6   4 -11       33.75       31.92      2.26 o
   7   4 -11       69.27       69.71      3.94 o
   8   4 -11       57.24       60.46      3.44 o
   9   4 -11      293.67      295.65     13.38 o
  10   4 -11       63.46       62.88      4.23 o
   1   5 -11      192.88      212.83     15.32 o
   2   5 -11      166.69      171.64     11.93 o
   3   5 -11      475.88      496.90     29.02 o
   4   5 -11      243.22      244.37     16.59 o
   5   5 -11      163.72      167.69     10.89 o
   6   5 -11       58.43       59.26      5.92 o
   7   5 -11       81.62       82.75      6.69 o
   8   5 -11       60.49       58.35      6.53 o
  10   5 -11       52.57       49.92      4.18 o
   3   6 -11       73.03       76.96      6.42 o
   4   6 -11      433.02      431.04     28.62 o
   5   6 -11       84.60       78.92      7.10 o
   6   6 -11        1.64        6.01      3.21 o
   7   6 -11      137.87      137.04     10.04 o
   8   6 -11      228.47      218.39     14.51 o
   9   6 -11       22.23       20.16      4.24 o
   4   7 -11      102.46      117.96      9.03 o
   5   7 -11       86.82       95.27      7.60 o
   6   7 -11       16.47       22.42      3.80 o
   7   7 -11      100.81      109.96      8.81 o
   8   7 -11       47.62       52.89      6.43 o
   9   7 -11      167.82      156.30     10.86 o
   5   8 -11      107.92      121.53      8.65 o
   6   8 -11        3.07        4.84      3.33 o
   7   8 -11       90.96      101.48      8.61 o
   8   8 -11       47.97       54.10      6.03 o
   6   9 -11        2.98        4.75      3.14 o
   0   0 -10     1536.15     1489.42     86.00 o
   2   0 -10       94.03       80.94      4.09 o
   4   0 -10       67.90       64.67      3.57 o
   6   0 -10      418.29      399.94     16.79 o
   8   0 -10      583.04      582.62     24.15 o
  10   0 -10      399.96      399.13     23.98 o
   0   1 -10     1258.85     1159.25     47.40 o
   1   1 -10     1155.91     1071.35     31.01 o
   2   1 -10        1.08        1.04      0.89 o
   3   1 -10       43.76       41.77      1.97 o
   4   1 -10       39.71       38.09      1.86 o
   5   1 -10      398.07      380.61     11.43 o
   6   1 -10       87.01       88.18      3.17 o
   7   1 -10      372.26      359.20     11.06 o
   8   1 -10      333.00      334.67     10.02 o
   9   1 -10       13.72       14.00      1.65 o
  10   1 -10      228.66      231.61      8.34 o
  11   1 -10      140.73      141.78      6.97 o
  12   1 -10        4.97        5.85      2.31 o
   0   2 -10      261.20      246.11     10.50 o
   1   2 -10     1138.37     1091.01     31.50 o
   2   2 -10      601.85      578.57     16.97 o
   3   2 -10       70.07       69.71      3.06 o
   4   2 -10      251.54      247.76      7.43 o
   5   2 -10      413.63      423.96     12.25 o
   6   2 -10      516.36      522.72     15.29 o
   7   2 -10      449.62      456.93     15.67 o
   8   2 -10        9.35        9.70      1.55 o
   9   2 -10       20.03       19.76      1.88 o
  10   2 -10        6.86        5.27      1.66 o
  11   2 -10      163.50      168.69      6.40 o
  12   2 -10      160.84      159.87      7.64 o
   0   3 -10      670.62      676.33     27.31 o
   1   3 -10       12.90       10.43      1.03 o
   2   3 -10     1244.53     1244.73     35.88 o
   3   3 -10      110.73      110.19      3.66 o
   4   3 -10      738.99      755.01     21.76 o
   5   3 -10      120.10      122.20      4.68 o
   6   3 -10     1096.27     1094.01     36.04 o
   7   3 -10       13.27       12.66      1.58 o
   8   3 -10       23.94       22.86      1.88 o
   9   3 -10        2.42        1.88      1.55 o
  10   3 -10       51.96       51.63      2.96 o
  11   3 -10       10.72       10.92      1.80 o
   0   4 -10      168.88      173.65     10.40 o
   1   4 -10      565.27      583.54     16.76 o
   2   4 -10      554.73      562.45     26.20 o
   3   4 -10       77.61       76.05      4.04 o
   4   4 -10      155.48      154.53      6.79 o
   5   4 -10     1043.83     1056.18     43.23 o
   6   4 -10      325.10      345.09     14.30 o
   7   4 -10      110.88      103.31      4.23 o
   8   4 -10       11.24       13.04      1.74 o
   9   4 -10       17.89       18.89      1.90 o
  10   4 -10       21.87       21.21      2.55 o
  11   4 -10       77.39       77.00      4.89 o
   2   5 -10        3.34        4.56      2.57 o
   3   5 -10       78.40       85.58      6.76 o
   5   5 -10     1073.86     1118.05     63.77 o
   6   5 -10      111.78      108.23      8.93 o
   7   5 -10       45.26       51.91      5.76 o
   8   5 -10      109.51      114.77      8.46 o
   9   5 -10       23.87       18.29      3.86 o
  10   5 -10       15.68       14.41      3.87 o
  11   5 -10       74.97       73.93      4.91 o
   3   6 -10       70.99       73.31      6.18 o
   4   6 -10      123.17      129.13      8.58 o
   5   6 -10      271.75      280.55     17.01 o
   6   6 -10      449.81      450.57     27.91 o
   7   6 -10      133.00      134.24      9.80 o
   8   6 -10      113.72      106.56      8.50 o
   9   6 -10       30.29       29.37      4.38 o
   5   7 -10       67.26       74.79      5.97 o
   6   7 -10       66.04       75.45      6.81 o
   7   7 -10      580.62      601.66     34.99 o
   8   7 -10       45.26       49.04      5.87 o
   9   7 -10        8.70        9.49      3.76 o
  10   7 -10       21.58       22.88      4.43 o
   6   8 -10      149.24      153.91     10.26 o
   7   8 -10      343.53      358.14     23.00 o
   8   8 -10       25.59       25.80      4.06 o
   9   8 -10        3.83        7.51      3.48 o
   7   9 -10        4.65        7.17      3.20 o
   8   9 -10       88.17       83.35      7.03 o
   2   0  -9      628.10      626.21     24.29 o
   4   0  -9     2056.55     1910.35     76.29 o
   6   0  -9      111.59      107.27      5.19 o
   8   0  -9      200.88      198.29      8.68 o
  10   0  -9      260.58      251.72     15.56 o
  12   0  -9       36.42       36.67      4.12 o
   1   1  -9      347.53      335.71     10.95 o
   2   1  -9      484.06      457.39     14.26 o
   3   1  -9     1485.87     1363.25     46.57 o
   4   1  -9      823.60      766.61     21.75 o
   5   1  -9      181.41      169.31      5.38 o
   6   1  -9      141.35      140.18      4.56 o
   7   1  -9       81.51       78.22      3.27 o
   8   1  -9       34.15       31.27      1.67 o
   9   1  -9      359.04      338.07     11.93 o
  10   1  -9       83.48       79.28      3.55 o
  11   1  -9      125.18      118.71      8.46 o
  12   1  -9       15.86       19.37      3.52 o
   1   2  -9      220.79      219.71      7.32 o
   2   2  -9     1188.17     1135.76     32.79 o
   3   2  -9     1858.64     1839.09     52.16 o
   4   2  -9      333.30      324.84     10.03 o
   5   2  -9      188.17      181.31      5.81 o
   6   2  -9      264.67      268.78      8.01 o
   7   2  -9      175.13      179.70      6.69 o
   8   2  -9      315.98      316.61     10.93 o
   9   2  -9      391.58      387.61     13.28 o
  10   2  -9      141.52      143.87      5.55 o
  11   2  -9       99.61      103.08      4.16 o
  12   2  -9       18.99       16.74      2.51 o
   1   3  -9      339.10      334.47      9.87 o
   2   3  -9     2088.84     2105.13     63.15 o
   3   3  -9       25.36       26.46      1.42 o
   4   3  -9     1269.27     1267.84     38.19 o
   5   3  -9       13.90       15.21      1.57 o
   6   3  -9      185.62      194.44      6.89 o
   7   3  -9        6.21        5.52      1.34 o
   8   3  -9      791.87      781.88     25.90 o
   9   3  -9       43.32       49.81      2.78 o
  10   3  -9      318.33      323.02     11.18 o
  11   3  -9       38.80       38.00      2.55 o
  12   3  -9       23.31       23.97      2.06 o
   1   4  -9      592.21      619.50     19.49 o
   2   4  -9      344.21      358.08     12.24 o
   3   4  -9      923.26      968.10     39.84 o
   4   4  -9      217.03      222.05     10.19 o
   5   4  -9      263.91      266.46     11.06 o
   6   4  -9      275.72      273.48     11.69 o
   7   4  -9      107.13      104.40      5.63 o
   8   4  -9      187.71      188.28      6.71 o
   9   4  -9      580.16      582.76     19.16 o
  10   4  -9      111.06      113.44      4.62 o
  11   4  -9       62.26       63.97      4.48 o
  12   4  -9        9.86        9.62      2.39 o
   3   5  -9      986.81     1024.38     43.84 o
   4   5  -9      268.87      268.10     10.34 o
   5   5  -9      111.70      112.54      5.92 o
   6   5  -9       58.36       58.00      4.06 o
   8   5  -9       52.88       55.32      6.10 o
   9   5  -9      625.43      621.54     33.92 o
  10   5  -9       74.79       75.23      7.11 o
  11   5  -9       41.08       41.17      3.55 o
   4   6  -9      700.73      713.82     39.05 o
   5   6  -9        2.68        4.46      2.58 o
   6   6  -9       15.70       13.81      3.07 o
   7   6  -9      125.54      123.76      8.94 o
   8   6  -9      242.45      243.20     15.01 o
   9   6  -9      161.65      158.36     11.14 o
  11   6  -9       56.50       55.43      6.18 o
   5   7  -9      285.95      305.20     17.11 o
   6   7  -9       14.21       15.90      3.29 o
   7   7  -9      332.89      349.85     19.47 o
   8   7  -9       27.94       32.10      3.97 o
   6   8  -9       12.60       21.60      3.24 o
   8   8  -9      121.21      124.95      9.66 o
  10   8  -9       68.42       77.51      7.23 o
   7   9  -9        0.89        3.02      2.92 o
   9   9  -9       34.77       33.25      4.22 o
   8  10  -9       52.52       50.67      5.19 o
   0   0  -8     1618.47     1513.90     79.40 o
   2   0  -8     1338.18     1294.43     44.87 o
   4   0  -8      599.21      574.60     18.49 o
   6   0  -8     1372.08     1369.18     57.23 o
   8   0  -8      148.19      146.73      6.92 o
  10   0  -8      236.63      234.88     14.51 o
  12   0  -8      626.86      644.78     37.96 o
   0   1  -8      656.21      625.43     23.51 o
   1   1  -8      928.69      881.20     23.69 o
   2   1  -8      481.07      462.29     13.40 o
   3   1  -8      157.60      154.28      3.92 o
   4   1  -8      394.01      388.00     10.09 o
   5   1  -8      952.38      932.71     24.66 o
   6   1  -8      410.78      394.27     11.44 o
   7   1  -8      731.34      717.50     20.78 o
   8   1  -8       52.13       50.83      2.15 o
   9   1  -8       12.29       13.88      1.48 o
  10   1  -8      218.48      218.37      7.66 o
  11   1  -8      207.01      203.38      9.24 o
  12   1  -8      297.08      288.25     12.53 o
  13   1  -8      134.32      140.01      6.86 o
   0   2  -8     2786.07     2764.56    115.72 o
   1   2  -8     1329.59     1288.03     35.17 o
   2   2  -8      221.96      197.78      6.08 o
   3   2  -8      281.52      267.63      8.12 o
   4   2  -8      132.67      126.57      4.07 o
   5   2  -8     1470.07     1482.70     42.41 o
   6   2  -8      232.56      224.81      6.74 o
   7   2  -8      634.05      641.56     18.85 o
   8   2  -8      362.72      358.61     15.44 o
   9   2  -8        0.07        0.96      1.58 o
  10   2  -8      277.75      272.75     12.25 o
  11   2  -8      268.15      277.44     11.87 o
  12   2  -8       29.89       28.52      2.66 o
  13   2  -8      110.11      115.39      6.43 o
   0   3  -8     5545.39     5580.35    320.68 o
   1   3  -8      180.70      176.57      5.34 o
   2   3  -8      242.09      235.43      6.42 o
   3   3  -8      281.17      275.29      8.15 o
   4   3  -8      329.73      329.24      9.13 o
   5   3  -8       33.48       33.60      1.61 o
   6   3  -8     1099.63     1117.65     38.31 o
   7   3  -8       42.28       42.11      2.32 o
   8   3  -8      491.73      482.39     16.73 o
   9   3  -8       19.12       18.56      1.67 o
  10   3  -8      254.61      259.98      9.28 o
  11   3  -8       10.41       10.73      1.66 o
  12   3  -8      214.98      217.99      8.11 o
  13   3  -8       23.40       19.31      3.64 o
   0   4  -8     1102.92     1163.91     68.48 o
   1   4  -8     1295.14     1341.43     44.86 o
   2   4  -8      285.76      279.17      8.51 o
   3   4  -8       73.93       78.40      3.78 o
   5   4  -8      379.00      390.31     14.44 o
   6   4  -8      124.37      122.70      6.47 o
   7   4  -8     1078.86     1082.89     45.34 o
   8   4  -8      243.50      253.69     10.90 o
   9   4  -8        9.92       10.16      1.51 o
  10   4  -8       61.61       61.48      3.24 o
  11   4  -8      213.37      210.86      7.81 o
  12   4  -8       75.05       75.08      4.71 o
   3   5  -8      122.04      123.82      5.61 o
   4   5  -8       91.12       94.63      4.64 o
   6   5  -8      276.90      272.28     11.08 o
   7   5  -8     1100.22     1141.94     48.19 o
   8   5  -8       38.14       39.37      4.12 o
   9   5  -8        1.54        1.25      2.83 o
  10   5  -8        6.26        5.67      3.14 o
  11   5  -8      264.07      270.54     12.06 o
  12   5  -8       64.25       58.95      4.24 o
   4   6  -8      431.08      440.57     23.91 o
   5   6  -8      184.16      187.53     12.44 o
   6   6  -8      793.00      811.87     46.04 o
   7   6  -8      237.78      249.34     15.72 o
   8   6  -8       94.05       92.33      7.47 o
   9   6  -8       60.96       55.27      5.87 o
  10   6  -8       68.24       67.90      6.14 o
  11   6  -8       22.51       21.22      4.15 o
   5   7  -8     1472.58     1491.30     92.74 o
   6   7  -8      131.73      146.15      9.21 o
   8   7  -8       28.80       29.07      3.95 o
   9   7  -8        0.32        2.63      3.29 o
  10   7  -8       26.96       24.46      4.00 o
  11   7  -8       82.40       78.57      6.91 o
   6   8  -8      314.50      311.68     18.60 o
   8   8  -8       18.56       21.18      3.58 o
   9   8  -8       29.39       27.85      4.13 o
  10   8  -8       39.00       35.80      4.70 o
   7   9  -8       39.20       33.52      4.00 o
   8   9  -8       80.51       77.85      6.50 o
   9   9  -8        4.32        6.44      3.09 o
  10   9  -8       18.56       21.26      4.05 o
   8  10  -8       15.08       16.35      3.00 o
   2   0  -7     7144.16     6859.49    221.27 o
   4   0  -7      847.50      859.92     42.92 o
   6   0  -7      250.82      255.42     10.71 o
   8   0  -7     1256.82     1275.02     52.63 o
  10   0  -7      517.35      518.06     28.36 o
  12   0  -7       24.22       22.44      3.34 o
  14   0  -7       31.68       35.05      4.18 o
   1   1  -7     1328.87     1243.49     33.91 o
   2   1  -7     2699.32     2512.94     59.66 o
   3   1  -7     1576.89     1563.71     38.05 o
   4   1  -7      130.67      128.28      3.60 o
   5   1  -7      675.64      647.80     16.64 o
   6   1  -7      205.15      201.17      6.03 o
   7   1  -7      322.13      319.54      9.42 o
   8   1  -7      888.49      868.20     24.88 o
   9   1  -7      572.93      561.19     18.65 o
  10   1  -7       83.94       83.36      3.50 o
  11   1  -7       80.15       79.59      3.65 o
  12   1  -7       51.69       50.23      3.75 o
  13   1  -7       15.43       13.52      2.34 o
   1   2  -7     3048.70     2996.52     77.74 o
   3   2  -7     2188.48     2201.27     52.40 o
   4   2  -7     1559.84     1519.80     34.93 o
   5   2  -7      433.89      439.13     11.17 o
   6   2  -7      215.35      218.67      6.59 o
   7   2  -7      486.73      489.55     14.32 o
   8   2  -7       76.40       76.08      3.19 o
   9   2  -7      625.79      617.40     20.30 o
  10   2  -7      105.86      103.32      4.23 o
  11   2  -7       36.24       34.79      2.17 o
  12   2  -7       76.25       78.81      4.63 o
  13   2  -7       25.87       23.84      3.85 o
   1   3  -7      215.86      219.16      5.93 o
   2   3  -7     1652.77     1673.42     53.21 o
   3   3  -7      201.14      203.77      7.02 o
   4   3  -7     2904.19     2932.81     98.33 o
   5   3  -7       19.37       20.94      2.05 o
   6   3  -7      188.80      198.74      7.05 o
   7   3  -7        9.86        8.86      1.15 o
   8   3  -7      456.97      472.50     16.76 o
   9   3  -7       70.89       71.21      3.22 o
  10   3  -7      318.29      314.78     10.77 o
  11   3  -7       58.97       57.68      3.02 o
  12   3  -7       48.25       51.16      2.87 o
  13   3  -7        8.83        9.70      2.23 o
   2   4  -7      223.67      231.02      7.46 o
   3   4  -7     2319.51     2435.00     96.77 o
   4   4  -7      548.79      571.08     29.73 o
   5   4  -7      387.23      388.07     16.00 o
   6   4  -7      136.89      141.48      6.26 o
   7   4  -7      352.65      363.87     14.52 o
   8   4  -7      116.44      115.73      9.48 o
   9   4  -7      181.49      190.57      7.03 o
  10   4  -7       60.70       57.80      2.97 o
  11   4  -7      291.95      296.85     10.24 o
  12   4  -7       70.23       74.13      4.44 o
  13   4  -7       54.26       52.79      3.74 o
   3   5  -7     1846.26     1989.26    120.37 o
   4   5  -7      154.26      149.93      6.01 o
   5   5  -7      445.48      451.92     18.92 o
   6   5  -7       95.68       99.10      4.58 o
   7   5  -7      624.76      650.88     28.27 o
   8   5  -7      264.23      263.82     10.61 o
  10   5  -7      184.39      171.97     11.82 o
  11   5  -7      247.87      238.84     15.19 o
  12   5  -7        8.04        7.83      2.29 o
  13   5  -7       53.31       53.04      3.95 o
   5   6  -7        4.71        3.85      2.10 o
   6   6  -7        4.17        5.60      2.36 o
   7   6  -7      188.56      194.87     13.07 o
   8   6  -7      695.84      675.79     40.89 o
   9   6  -7      226.28      205.29     14.48 o
  11   6  -7       64.12       60.34      6.28 o
  12   6  -7        3.98        0.08      3.54 o
   6   7  -7        6.49       10.44      2.71 o
   8   7  -7      188.47      192.69     13.05 o
   9   7  -7     1068.78     1031.41     61.48 o
  10   7  -7       49.90       41.40      4.65 o
  11   7  -7        1.85        1.05      3.29 o
  12   7  -7        1.25       -2.37      3.60 o
   6   8  -7       55.28       63.16      5.45 o
   7   8  -7       24.71       28.79      3.48 o
   8   8  -7      137.04      136.71      9.29 o
   9   8  -7      620.51      631.36     34.49 o
   7   9  -7       17.65       19.16      3.12 o
   8   9  -7      181.77      173.65     11.46 o
   9   9  -7       84.33       80.58      6.73 o
  10   9  -7      247.86      252.16     15.81 o
   8  10  -7       99.52       88.45      7.29 o
   9  10  -7      168.67      162.70     12.22 o
   0   0  -6     8734.31     8371.74    487.35 o
   2   0  -6      851.98      826.79     25.77 o
   6   0  -6     3055.53     3042.72     99.02 o
   8   0  -6     1063.57     1073.02     44.88 o
  10   0  -6      435.53      473.36     20.48 o
  12   0  -6      700.94      681.84     38.62 o
  14   0  -6       55.11       57.61      5.78 o
   0   1  -6     1835.38     1756.50     62.97 o
   1   1  -6     2006.73     1891.23     50.09 o
   2   1  -6      591.68      557.74     12.56 o
   3   1  -6        8.66        7.29      0.52 o
   5   1  -6      864.39      874.70     19.83 o
   6   1  -6     1942.79     1913.31     48.88 o
   7   1  -6     1183.63     1145.84     33.98 o
   8   1  -6      282.98      288.37      8.84 o
   9   1  -6       31.73       32.48      2.01 o
  10   1  -6      542.02      537.58     18.73 o
  11   1  -6      268.21      262.64      9.22 o
  12   1  -6      201.67      199.09      9.31 o
  13   1  -6      278.79      289.63     15.54 o
  14   1  -6       10.03       11.56      2.33 o
   0   2  -6     1217.25     1185.20     55.48 o
   1   2  -6     3776.70     3688.81     96.02 o
   2   2  -6      535.61      527.45     14.75 o
   3   2  -6      361.24      350.73      8.44 o
   4   2  -6      147.21      148.30      4.13 o
   5   2  -6     1156.84     1185.91     26.95 o
   6   2  -6      611.87      606.42     16.00 o
   7   2  -6     1044.24     1044.93     30.13 o
   8   2  -6      236.37      233.62      8.13 o
   9   2  -6       33.47       36.84      2.17 o
  10   2  -6      168.39      170.09      5.92 o
  11   2  -6      290.00      285.05     12.28 o
  12   2  -6      127.40      129.41      6.26 o
  13   2  -6      335.76      341.87     14.44 o
  14   2  -6       24.71       26.57      3.70 o
   0   3  -6     2189.47     2180.58     83.36 o
   1   3  -6       32.68       34.85      1.22 o
   2   3  -6     1701.73     1703.60     53.66 o
   3   3  -6       91.64       89.48      2.92 o
   5   3  -6      359.53      366.48     12.32 o
   6   3  -6     2155.48     2200.00     73.76 o
   7   3  -6      111.16      109.49      4.86 o
   8   3  -6      374.64      367.49     14.25 o
   9   3  -6        8.95        7.73      1.48 o
  10   3  -6      156.91      164.03      7.37 o
  11   3  -6        2.83        1.46      1.67 o
  12   3  -6      384.02      380.12     16.32 o
  13   3  -6       18.90       17.26      2.36 o
  14   3  -6       34.69       35.58      4.22 o
   0   4  -6     1458.96     1454.73     52.52 o
   1   4  -6     1902.40     1888.92     52.90 o
   2   4  -6       87.78       98.46      7.72 o
   3   4  -6      263.51      249.94     13.49 o
   5   4  -6     1215.98     1272.82     52.56 o
   6   4  -6      541.21      546.77     20.55 o
   7   4  -6      731.09      742.09     27.43 o
   8   4  -6      117.25      118.48      5.14 o
   9   4  -6       50.16       48.61      2.56 o
  10   4  -6       89.53       91.43      3.63 o
  11   4  -6      207.11      214.03      7.38 o
  12   4  -6      115.31      115.65      5.85 o
  13   4  -6      223.53      229.39     10.60 o
   4   5  -6      634.34      625.00     26.99 o
   5   5  -6     1024.40     1054.13     46.75 o
   6   5  -6      330.48      339.73     13.53 o
   7   5  -6      655.70      648.76     24.35 o
   8   5  -6      130.13      121.65      6.21 o
   9   5  -6       55.17       54.97      5.49 o
  10   5  -6       67.37       65.40      6.24 o
  11   5  -6      139.74      136.42      9.17 o
  12   5  -6       77.06       75.19      4.58 o
  13   5  -6      280.11      290.12     12.93 o
   5   6  -6      299.47      328.11     18.92 o
   6   6  -6     1802.62     1876.02    107.03 o
   7   6  -6      257.69      245.55     16.35 o
   8   6  -6      246.36      224.48     16.14 o
   9   6  -6       45.20       36.11      4.27 o
  10   6  -6      228.94      225.56     15.33 o
  11   6  -6       10.81        9.80      3.50 o
  12   6  -6      293.98      306.71     18.50 o
  13   6  -6       51.89       51.65      4.09 o
   6   7  -6      671.46      743.37     42.35 o
   7   7  -6      740.83      772.21     49.28 o
   8   7  -6       40.54       49.19      5.16 o
   9   7  -6       33.36       30.33      4.00 o
  10   7  -6       77.97       80.09      7.16 o
  11   7  -6      290.32      257.82     18.92 o
  12   7  -6       88.71       80.72      7.56 o
   6   8  -6      116.11      120.78      9.42 o
   7   8  -6      590.21      614.53     37.48 o
   8   8  -6       52.38       56.13      5.44 o
   9   8  -6        0.83        1.01      2.98 o
  10   8  -6       22.35       19.36      3.91 o
  11   8  -6      150.81      159.79     11.13 o
   7   9  -6      100.03      100.56      7.23 o
   8   9  -6      189.02      175.12     12.74 o
   9   9  -6       11.58       14.53      3.49 o
  10   9  -6       31.83       33.67      4.26 o
  11   9  -6       11.44       13.55      3.68 o
   8  10  -6       34.16       32.62      3.80 o
   9  10  -6        4.01        8.13      2.93 o
  10  10  -6       54.36       50.27      5.80 o
   9  11  -6        3.30        4.34      2.80 o
   2   0  -5     5604.51     5592.07    189.46 o
   4   0  -5     7605.41     7328.65    242.71 o
   6   0  -5      572.61      581.64     19.47 o
   8   0  -5      614.03      587.65     21.78 o
  10   0  -5      576.08      590.54     25.83 o
  12   0  -5       80.74       76.50      6.22 o
  14   0  -5      402.01      417.93     25.06 o
   1   1  -5     1843.70     1828.73     40.21 o
   2   1  -5      374.74      404.83     12.92 o
   3   1  -5     4349.63     4177.02     98.17 o
   4   1  -5     3601.99     3443.38     81.37 o
   5   1  -5      554.59      552.71     14.04 o
   6   1  -5      935.92      938.21     22.28 o
   7   1  -5      536.48      528.36     13.45 o
   8   1  -5      212.79      208.79      6.65 o
   9   1  -5      600.66      606.37     21.52 o
  10   1  -5       86.45       87.98      3.81 o
  11   1  -5      191.19      197.04      6.76 o
  12   1  -5       43.87       44.51      3.24 o
  13   1  -5       53.01       51.30      3.59 o
  14   1  -5      184.61      192.19     10.04 o
   1   2  -5     1649.75     1651.13     40.16 o
   2   2  -5     1961.49     1878.23     47.18 o
   3   2  -5     6635.18     6532.69    170.96 o
   5   2  -5      507.92      508.91     11.67 o
   6   2  -5      389.88      398.73     10.36 o
   7   2  -5      844.75      839.73     24.10 o
   8   2  -5      784.20      786.11     26.09 o
   9   2  -5      456.26      452.92     16.42 o
  10   2  -5      139.49      136.82      4.94 o
  11   2  -5      242.91      247.27      8.37 o
  12   2  -5       22.95       21.79      2.47 o
  13   2  -5       73.84       70.14      4.20 o
  14   2  -5       13.34       15.62      2.62 o
   1   3  -5      784.01      799.07     23.63 o
   2   3  -5     6201.80     6079.11    174.62 o
   3   3  -5       97.53       92.41      2.94 o
   4   3  -5      956.63      959.97     24.65 o
   5   3  -5       40.78       39.65      1.60 o
   6   3  -5      324.02      325.42     13.85 o
   7   3  -5       90.02       92.23      3.02 o
   8   3  -5     1476.57     1465.08     47.17 o
   9   3  -5      157.69      158.14      5.57 o
  10   3  -5      391.98      387.24     13.43 o
  11   3  -5       39.43       40.37      2.43 o
  12   3  -5       14.16       14.42      1.94 o
  13   3  -5       10.56        9.87      2.97 o
  14   3  -5       15.91       14.89      3.31 o
   1   4  -5     2767.75     2719.26     91.01 o
   2   4  -5     1787.13     1747.81     56.66 o
   3   4  -5     1653.37     1667.57     53.33 o
   5   4  -5      429.35      457.03     23.39 o
   6   4  -5       70.80       79.01      3.78 o
   8   4  -5      710.95      712.47     27.10 o
   9   4  -5     1373.84     1369.02     55.47 o
  10   4  -5       49.46       49.67      2.76 o
  11   4  -5       11.21       12.50      1.50 o
  12   4  -5       29.73       28.27      2.39 o
  13   4  -5        5.80        5.02      1.93 o
  14   4  -5        2.36        1.54      3.01 o
   1   5  -5     2641.80     2633.24    107.11 o
   2   5  -5      252.31      243.06     10.81 o
   4   5  -5     1085.67     1173.60     63.64 o
   5   5  -5      445.00      444.42     22.07 o
   6   5  -5       65.66       66.80      3.36 o
   7   5  -5       62.44       63.62      3.14 o
   8   5  -5      101.80      104.68      5.41 o
   9   5  -5     1169.67     1175.75     72.35 o
  10   5  -5      223.01      210.91     13.49 o
  12   5  -5       18.09       18.19      2.22 o
  13   5  -5       11.95       11.65      2.23 o
   5   6  -5      124.82      128.74      8.29 o
   6   6  -5       20.63       21.23      2.68 o
   7   6  -5      121.75      112.60      8.42 o
   8   6  -5      611.45      595.70     38.62 o
   9   6  -5      135.92      146.01     10.27 o
  10   6  -5      389.11      387.41     23.47 o
  11   6  -5      153.40      159.30     11.03 o
  12   6  -5        8.06        4.90      3.55 o
  13   6  -5       20.30       19.99      2.57 o
   6   7  -5       38.01       43.48      4.43 o
   7   7  -5      468.79      522.82     31.29 o
   8   7  -5      174.80      185.38     12.30 o
   9   7  -5      127.46      122.96      8.71 o
  10   7  -5       48.25       44.71      5.81 o
  11   7  -5      409.95      379.71     24.80 o
  12   7  -5        0.71       -3.53      3.53 o
   6   8  -5        0.16        3.15      2.25 o
   7   8  -5      452.63      502.25     28.86 o
   8   8  -5      104.34      107.96      8.60 o
   9   8  -5       65.20       71.76      6.46 o
  10   8  -5      170.86      169.33     10.91 o
  11   8  -5      244.05      249.48     15.62 o
  12   8  -5        4.04        5.27      3.89 o
   7   9  -5       61.27       63.67      5.37 o
   9   9  -5      159.32      173.65     10.41 o
  10   9  -5      259.70      263.88     16.05 o
  11   9  -5       43.86       49.88      6.00 o
   8  10  -5       42.99       45.33      4.27 o
   9  10  -5      579.66      539.50     30.83 o
  10  10  -5       31.42       35.66      4.24 o
   9  11  -5      339.54      281.62     17.62 o
   0   0  -4     9540.10     7977.42    333.06 o
   2   0  -4     3844.56     3630.17    156.59 o
   4   0  -4     1968.77     1963.10     68.90 o
   6   0  -4     1630.55     1713.38     55.18 o
   8   0  -4     1547.24     1542.67     60.65 o
  10   0  -4      485.65      471.64     25.65 o
  12   0  -4      355.52      345.67     23.55 o
  14   0  -4      194.04      211.53     13.13 o
   0   1  -4     1875.38     1706.43     65.32 o
   1   1  -4     2498.01     2327.64     61.09 o
   2   1  -4     1902.01     1889.15     58.00 o
   3   1  -4      142.43      148.68      3.98 o
   4   1  -4     1536.01     1539.96     38.04 o
   5   1  -4     1794.57     1824.44     43.92 o
   6   1  -4      465.54      482.27     36.93 o
   7   1  -4     1742.34     1747.81     44.07 o
   8   1  -4      952.72      947.37     26.36 o
   9   1  -4        1.03        1.09      0.91 o
  10   1  -4      101.68      103.88      3.82 o
  11   1  -4      406.33      412.95     13.88 o
  12   1  -4      104.28      100.17      5.85 o
  13   1  -4      148.13      147.89      6.85 o
  14   1  -4       79.39       86.99      4.68 o
  15   1  -4        7.06        8.89      3.95 o
   0   2  -4     1615.99     1674.84     67.12 o
   1   2  -4     2743.06     2637.06     80.42 o
   2   2  -4     1572.49     1550.83     38.31 o
   3   2  -4      527.37      552.18     16.42 o
   4   2  -4     1038.47     1050.97     26.71 o
   5   2  -4     2315.43     2342.39     65.82 o
   6   2  -4     1222.07     1201.77     27.52 o
   7   2  -4     2750.68     2736.12     74.59 o
   8   2  -4      155.40      156.65      6.10 o
   9   2  -4       13.74       15.45      1.95 o
  10   2  -4      154.59      158.94      6.03 o
  11   2  -4      463.78      458.45     15.28 o
  12   2  -4      409.37      420.92     16.60 o
  13   2  -4       96.17       99.26      5.07 o
  14   2  -4       16.15       16.43      2.27 o
   0   3  -4     7952.90     7731.49    318.88 o
   1   3  -4      118.13      118.76      3.57 o
   2   3  -4     3281.94     3139.31    136.78 o
   3   3  -4      211.04      207.28      7.17 o
   4   3  -4     2061.81     2074.51     69.94 o
   5   3  -4      332.35      333.92     14.09 o
   6   3  -4     2121.80     2121.73     67.50 o
   7   3  -4      143.47      145.52      4.50 o
   8   3  -4      558.58      541.06     19.45 o
   9   3  -4       16.52       17.00      1.25 o
  10   3  -4      156.80      158.50      6.06 o
  11   3  -4        9.20        7.85      1.31 o
  12   3  -4      839.77      837.79     26.96 o
  13   3  -4       22.54       19.07      3.24 o
   0   4  -4      696.43      683.09     37.56 o
   1   4  -4     2793.44     2706.59    114.84 o
   2   4  -4     1199.78     1198.93     38.85 o
   3   4  -4      522.28      523.33     17.24 o
   4   4  -4      978.07      979.86     32.66 o
   5   4  -4     3215.73     3279.13     83.10 o
   6   4  -4      917.54      926.75     33.10 o
   7   4  -4     1084.47     1089.82     47.07 o
   8   4  -4      185.35      184.54      8.48 o
   9   4  -4        4.10        5.27      1.04 o
  10   4  -4       51.14       51.30      2.62 o
  11   4  -4      277.05      281.34      9.92 o
  12   4  -4      314.80      302.16     12.21 o
  13   4  -4      279.92      290.46     11.65 o
  14   4  -4       36.82       36.47      4.39 o
   0   5  -4     1269.37     1243.27     69.47 o
   1   5  -4     1607.67     1661.57     75.06 o
   2   5  -4       16.47       19.06      1.32 o
   3   5  -4      326.36      340.89     15.50 o
   4   5  -4       28.22       28.05      1.74 o
   5   5  -4     1947.10     2106.78    112.04 o
   6   5  -4      747.09      776.64     46.50 o
   7   5  -4      912.52      900.17     41.58 o
   8   5  -4      127.36      126.43      7.99 o
   9   5  -4       42.96       39.20      4.62 o
  10   5  -4      115.23      114.48      7.34 o
  11   5  -4      283.45      279.30     12.23 o
  12   5  -4       98.33       96.13      5.06 o
  13   5  -4      263.41      262.22     11.45 o
  14   5  -4       14.86       13.93      3.29 o
   0   6  -4     4048.27     4116.06    192.18 o
   1   6  -4      329.98      355.23     12.92 o
   2   6  -4      971.47     1020.52     72.52 o
   3   6  -4     1427.44     1632.03     89.43 o
   4   6  -4      450.06      584.60     32.93 o
   5   6  -4      403.77      422.07     25.79 o
   6   6  -4     1244.61     1285.85     78.67 o
   7   6  -4       15.42       14.82      2.48 o
   8   6  -4      456.35      452.60     26.68 o
   9   6  -4       27.48       26.36      3.53 o
  10   6  -4       67.72       63.17      6.17 o
  11   6  -4        6.81        6.89      3.17 o
  12   6  -4      299.05      290.23     19.47 o
  13   6  -4       82.86       80.34      6.14 o
   1   7  -4     1547.93     1362.88    111.83 o
   2   7  -4       49.49       43.46      6.32 o
   6   7  -4       11.57       17.37      2.79 o
   7   7  -4     1086.33     1113.91     58.79 o
   8   7  -4      105.79      114.64      7.62 o
   9   7  -4       15.57       11.76      3.11 o
  11   7  -4      178.65      172.50     12.10 o
  12   7  -4       74.34       68.43      6.73 o
  13   7  -4      131.68      127.58     11.08 o
   1   8  -4     1352.24     1202.45     85.86 o
   2   8  -4       21.21       17.81      3.58 o
   3   8  -4      416.48      361.64     27.75 o
   6   8  -4      607.47      672.27     38.46 o
   8   8  -4       29.17       33.61      3.51 o
   9   8  -4        5.00        7.66      3.08 o
  10   8  -4       53.26       52.28      5.69 o
  11   8  -4      217.16      234.71     13.63 o
  12   8  -4       80.36       81.21      7.57 o
   2   9  -4      361.81      369.67     27.80 o
   7   9  -4       95.87       99.77      7.02 o
   8   9  -4      161.00      155.41     10.07 o
   9   9  -4        9.86       12.01      3.34 o
  11   9  -4        0.39        3.72      3.53 o
   8  10  -4      115.64      115.56      7.73 o
   9  10  -4        6.03        7.69      3.08 o
  10  10  -4       50.98       48.60      5.50 o
   9  11  -4        3.59        5.05      2.69 o
  10  11  -4       33.35       32.21      4.25 o
   2   0  -3     7715.46     7264.86    230.46 o
   4   0  -3     4781.24     4483.58    156.32 o
   6   0  -3     2301.25     2307.01     76.66 o
   8   0  -3     2133.82     2208.24     90.52 o
  10   0  -3      679.47      689.24     40.71 o
  12   0  -3       41.76       40.18      4.36 o
   1   1  -3     1452.39     1361.61     40.37 o
   2   1  -3     1830.39     1655.63     41.57 o
   3   1  -3     6384.66     6151.04    155.80 o
   4   1  -3      715.95      763.57     16.76 o
   5   1  -3      251.34      237.10      5.82 o
   6   1  -3      788.65      788.05     17.35 o
   7   1  -3      331.02      325.37      6.56 o
   8   1  -3      421.74      426.62     16.58 o
   9   1  -3     1380.47     1378.05     45.58 o
  10   1  -3      282.81      280.19      9.59 o
  11   1  -3       95.07       97.27      8.31 o
  12   1  -3       60.93       61.29      3.63 o
  13   1  -3       18.87       18.83      2.22 o
  14   1  -3       43.78       46.52      3.37 o
  15   1  -3      152.42      162.41      7.92 o
   1   2  -3      813.70      746.77     23.63 o
   2   2  -3     2266.84     2309.12     65.54 o
   3   2  -3     6123.04     5868.05    139.02 o
   4   2  -3     3089.45     2901.23     70.32 o
   5   2  -3      868.03      856.28     18.76 o
   6   2  -3      771.34      790.05     18.53 o
   8   2  -3      248.52      238.68      8.00 o
   9   2  -3     1912.56     1890.21     62.93 o
  10   2  -3      352.50      359.96     12.05 o
  11   2  -3       22.45       23.99      1.89 o
  12   2  -3       19.68       20.73      2.04 o
  13   2  -3        5.56        4.63      1.87 o
  14   2  -3      249.47      262.35     15.63 o
  15   2  -3      141.40      150.04     10.56 o
   1   3  -3      227.17      229.37      9.65 o
   2   3  -3     5513.66     5390.91    174.30 o
   3   3  -3      516.27      554.83     16.75 o
   4   3  -3     8861.88     8394.28    222.88 o
   5   3  -3      144.70      163.39      4.41 o
   6   3  -3      258.14      262.52      6.88 o
   7   3  -3      303.81      299.20      8.84 o
   8   3  -3      803.40      795.50     23.07 o
   9   3  -3       87.07       86.04      3.33 o
  10   3  -3      803.35      805.56     27.00 o
  11   3  -3       87.87       85.82      3.47 o
  12   3  -3       14.20       13.67      1.44 o
  13   3  -3       23.41       24.17      2.20 o
  14   3  -3      390.43      406.13     25.16 o
   1   4  -3      432.01      430.25     16.29 o
   2   4  -3     3518.06     3551.43    114.50 o
   3   4  -3     6742.25     6667.79    219.31 o
   4   4  -3     2663.08     2715.62     73.27 o
   5   4  -3      919.38      960.74     25.09 o
   6   4  -3      301.80      299.42      8.16 o
   7   4  -3      973.82     1004.89     34.69 o
   8   4  -3      399.55      400.31     23.48 o
   9   4  -3      574.22      555.30     21.19 o
  10   4  -3      272.29      287.38     12.22 o
  11   4  -3      403.95      428.57     18.51 o
  12   4  -3        4.45        3.30      1.70 o
  13   4  -3      108.74      109.41      5.46 o
  14   4  -3      127.73      131.18      9.19 o
   2   5  -3      648.95      674.79     40.83 o
   3   5  -3     5792.78     5813.53    208.97 o
   5   5  -3      135.24      147.40      4.98 o
   6   5  -3      104.04      113.50      5.99 o
   7   5  -3      362.41      387.59     22.75 o
   8   5  -3      420.57      408.76     25.50 o
  10   5  -3      113.85      114.85      7.73 o
  11   5  -3      466.55      483.92     31.48 o
  12   5  -3        0.42       -0.56      1.77 o
  13   5  -3      119.53      118.40      6.01 o
  14   5  -3       12.97       12.77      3.19 o
   1   6  -3     1707.90     1705.69    109.27 o
   2   6  -3     2538.77     2610.83    100.87 o
   3   6  -3      469.08      495.18     21.97 o
   4   6  -3     1730.55     1900.06     84.19 o
   5   6  -3       12.41       14.53      1.39 o
   6   6  -3      139.34      148.67      7.48 o
   7   6  -3      131.86      148.79      8.97 o
   8   6  -3      580.06      593.32     38.14 o
   9   6  -3      129.52      124.00      9.23 o
  10   6  -3      478.38      469.65     28.19 o
  11   6  -3      140.45      146.11     10.15 o
  12   6  -3       14.00       10.21      3.19 o
  13   6  -3       39.77       39.38      3.25 o
  14   6  -3       71.40       71.72      4.39 o
   1   7  -3     1433.48     1272.11     98.94 o
   2   7  -3      321.61      287.02     19.24 o
   3   7  -3      541.78      561.15     40.36 o
   4   7  -3       53.04       65.20      3.97 o
   5   7  -3      844.79      918.46     38.06 o
   6   7  -3       37.48       40.81      3.36 o
   7   7  -3      103.11      112.45      5.90 o
   8   7  -3       56.05       60.57      5.98 o
   9   7  -3      981.34      930.35     61.43 o
  10   7  -3       90.14       93.20      7.77 o
  12   7  -3        3.53        3.59      3.23 o
  13   7  -3       10.61        8.57      3.64 o
   1   8  -3     1780.14     1788.67     87.53 o
   2   8  -3     1003.31      900.21     60.68 o
   3   8  -3     1159.44     1018.17     71.93 o
   5   8  -3      186.97      191.67     14.25 o
   8   8  -3      243.14      265.73     14.71 o
   9   8  -3      877.87      912.50     54.04 o
  10   8  -3      117.56      126.34      8.60 o
  11   8  -3       15.57       14.94      3.87 o
  12   8  -3        1.15       -2.90      3.39 o
   1   9  -3      243.16      285.34     14.03 o
   2   9  -3     1879.13     1939.81    126.96 o
   3   9  -3      199.09      177.36     13.73 o
   4   9  -3     1075.32      920.77     64.12 o
   5   9  -3       66.99       59.12      6.91 o
   7   9  -3      145.23      142.75      9.36 o
   8   9  -3      752.58      758.05     44.53 o
   9   9  -3       52.46       59.47      5.76 o
  10   9  -3      271.29      273.45     16.56 o
  11   9  -3       84.88       84.28      7.20 o
  12   9  -3        5.24        7.45      3.64 o
   2  10  -3      392.83      430.57     28.67 o
   3  10  -3     1161.11     1202.26     85.86 o
   4  10  -3       84.93       85.16      8.03 o
   5  10  -3      244.17      245.69     18.35 o
   8  10  -3      230.92      233.15     16.12 o
   9  10  -3      118.67      109.05      7.68 o
  10  10  -3       69.99       76.88      6.56 o
  11  10  -3      228.38      245.50     15.55 o
   1  11  -3       75.70       87.35      7.73 o
   2  11  -3       17.47       17.84      4.49 o
   3  11  -3      789.68      837.21     62.39 o
   4  11  -3      495.82      528.50     38.50 o
   5  11  -3      238.09      240.63     18.07 o
   8  11  -3       85.28       71.93      5.62 o
   9  11  -3      135.41      117.24      8.55 o
  10  11  -3       53.00       46.61      5.11 o
   1  12  -3       40.96       42.97      6.00 o
   2  12  -3      433.77      502.24     35.70 o
   3  12  -3       60.43       64.19      8.13 o
   4  12  -3      601.12      644.91     49.04 o
   9  12  -3       16.42       13.21      2.91 o
   2  13  -3       55.96       54.50      6.89 o
   3  13  -3      244.61      253.84     18.46 o
   4  13  -3      255.19      250.14     20.38 o
   0   0  -2     4007.57     3764.65    220.62 o
   4   0  -2     3698.92     3578.54     99.47 o
   6   0  -2     7592.10     7183.03    210.45 o
   8   0  -2       77.21       75.71      3.23 o
  10   0  -2       52.44       46.63      4.24 o
  12   0  -2      772.98      812.94     42.81 o
  14   0  -2       31.46       32.90      3.94 o
   1   1  -2     8392.60     7648.55    435.24 o
   2   1  -2     3901.26     3649.79    102.85 o
   3   1  -2      802.35      822.96     19.55 o
   4   1  -2      630.21      641.71     14.03 o
   5   1  -2     3952.39     3786.18     82.27 o
   6   1  -2      952.78      929.88     19.36 o
   7   1  -2      717.12      716.74     15.52 o
   8   1  -2       10.88       13.67      1.90 o
   9   1  -2       21.25       22.51      1.39 o
  10   1  -2       55.20       55.74      2.58 o
  11   1  -2      342.70      335.09     13.67 o
  12   1  -2      336.60      340.07     13.69 o
  13   1  -2      322.19      336.39     14.15 o
  14   1  -2        7.10        4.81      2.00 o
  15   1  -2        2.36        2.02      2.08 o
   2   2  -2      221.41      227.53     10.71 o
   3   2  -2      221.06      228.22      7.59 o
   4   2  -2      810.64      856.19     27.04 o
   5   2  -2     3857.23     3742.30     96.90 o
   6   2  -2      858.81      848.42     22.91 o
   7   2  -2      664.64      675.15     18.02 o
   8   2  -2      828.26      832.30     23.50 o
   9   2  -2      210.40      206.65      7.05 o
  10   2  -2      527.39      521.96     17.41 o
  11   2  -2      243.38      233.07      8.03 o
  13   2  -2      454.13      453.21     18.36 o
  14   2  -2       57.32       62.58      3.82 o
  15   2  -2        3.57        2.10      3.11 o
   1   3  -2       60.98       71.29      4.43 o
   2   3  -2     2112.59     2053.24     91.84 o
   3   3  -2      272.98      287.06      8.25 o
   4   3  -2      874.03      898.54     28.58 o
   5   3  -2      602.33      596.70     14.59 o
   6   3  -2     3714.21     3579.98     92.52 o
   7   3  -2      363.70      349.67      9.33 o
   8   3  -2     1498.43     1496.68     40.74 o
   9   3  -2        5.55        5.04      0.92 o
  10   3  -2      926.86      902.85     29.75 o
  11   3  -2       18.26       17.86      1.39 o
  12   3  -2      150.16      157.64      5.75 o
  13   3  -2       21.49       20.86      3.12 o
  14   3  -2      123.18      128.47      8.45 o
  15   3  -2       31.61       30.25      4.04 o
   1   4  -2     6055.71     5957.55    352.98 o
   2   4  -2      272.32      278.14     12.01 o
   3   4  -2      488.95      512.68     16.48 o
   4   4  -2      633.04      673.35     16.81 o
   5   4  -2     1345.52     1405.92     37.00 o
   6   4  -2     1533.06     1551.34     38.95 o
   7   4  -2     2405.73     2481.96     84.84 o
   8   4  -2      545.20      568.13     24.54 o
   9   4  -2        4.92        3.48      1.20 o
  10   4  -2      680.25      667.69     27.40 o
  11   4  -2      480.58      474.02     19.57 o
  12   4  -2       15.85       15.29      1.90 o
  13   4  -2      100.28      104.09      5.44 o
  14   4  -2       26.38       26.63      3.54 o
   0   5  -2     1866.73     1804.90    124.48 o
   1   5  -2     5801.50     5671.45    257.02 o
   2   5  -2      396.68      393.63     17.02 o
   3   5  -2     1231.08     1314.25     42.13 o
   4   5  -2      639.44      683.84     18.09 o
   5   5  -2      628.26      671.35     25.09 o
   6   5  -2     1065.84     1108.42     38.70 o
   7   5  -2     1408.30     1411.42     59.84 o
   9   5  -2        7.02        4.78      2.23 o
  10   5  -2        2.58        3.61      2.46 o
  11   5  -2      396.80      395.42     16.15 o
  12   5  -2      265.84      261.75     10.89 o
  13   5  -2       89.95       95.40      5.26 o
  14   5  -2       20.65       20.78      3.64 o
   0   6  -2     3587.82     2987.71    205.58 o
   1   6  -2      103.72      120.19     11.12 o
   2   6  -2     1995.44     1982.34     73.16 o
   3   6  -2      660.68      724.97     22.93 o
   4   6  -2      439.26      467.66     16.92 o
   5   6  -2      829.51      881.61     27.40 o
   6   6  -2     2207.67     2352.78     88.12 o
   7   6  -2       99.08      100.73      5.71 o
   8   6  -2      320.86      331.42     15.62 o
   9   6  -2       55.19       50.56      5.24 o
  10   6  -2       54.28       53.44      5.30 o
  11   6  -2       10.50       10.99      3.17 o
  12   6  -2      371.65      348.21     20.87 o
  13   6  -2       30.01       28.73      2.69 o
  14   6  -2       63.31       67.60      4.25 o
   1   7  -2      639.75      703.77     44.43 o
   2   7  -2      249.64      197.27     14.63 o
   3   7  -2      680.79      732.23     36.13 o
   4   7  -2      122.18      125.06      4.97 o
   5   7  -2     2250.56     2475.52     86.81 o
   6   7  -2      329.03      363.19     13.71 o
   7   7  -2      439.42      443.28     22.73 o
   8   7  -2       67.08       70.04      4.30 o
   9   7  -2       55.24       49.24      5.15 o
  10   7  -2       98.23       91.11      7.14 o
  11   7  -2      117.09      123.01      9.41 o
  12   7  -2       24.74       22.75      3.83 o
  13   7  -2      367.95      362.61     21.41 o
   0   8  -2      460.50      480.64     33.91 o
   1   8  -2     1687.38     1777.59     85.36 o
   2   8  -2       51.93       60.24      6.87 o
   3   8  -2      244.72      205.33     16.73 o
   4   8  -2      225.08      225.08     19.44 o
   5   8  -2     2423.29     2427.67    114.75 o
   6   8  -2      280.68      307.02     11.13 o
   7   8  -2      113.05      129.74      7.48 o
   8   8  -2       78.76       83.54      5.69 o
   9   8  -2       48.10       59.58      5.45 o
  10   8  -2       27.52       29.11      4.21 o
  11   8  -2      117.87      119.07      8.75 o
  12   8  -2      186.37      175.72     12.27 o
  13   8  -2      293.47      273.00     17.21 o
   0   9  -2     2105.55     2365.42    156.09 o
   1   9  -2      131.04      145.14      7.83 o
   2   9  -2      882.28      960.59     46.21 o
   3   9  -2      125.67      131.03     10.80 o
   4   9  -2      405.54      371.53     26.51 o
   5   9  -2      142.22      120.94     11.11 o
   6   9  -2     1360.36     1237.78     81.58 o
   7   9  -2      348.61      356.16     16.14 o
   8   9  -2      118.64      116.23      7.42 o
   9   9  -2       30.04       32.19      4.00 o
  10   9  -2       56.13       59.37      6.56 o
  11   9  -2       28.40       25.04      4.23 o
  12   9  -2      325.76      323.14     19.34 o
   1  10  -2      847.12      981.69     44.29 o
   2  10  -2      279.75      297.32     15.02 o
   3  10  -2       87.48       81.45      8.21 o
   4  10  -2       74.92       75.89      8.07 o
   6  10  -2      341.68      335.07     25.76 o
   7  10  -2      966.62      965.33     54.65 o
   8  10  -2        2.07        4.58      2.71 o
   9  10  -2       27.09       30.60      4.05 o
  10  10  -2       27.95       29.82      4.39 o
  11  10  -2      214.43      212.28     14.52 o
   0  11  -2     1253.39     1380.04     84.55 o
   1  11  -2      583.21      626.63     30.99 o
   3  11  -2       43.20       41.63      6.17 o
   4  11  -2       18.92       28.81      4.46 o
   6  11  -2      117.88      131.81     10.55 o
   8  11  -2      156.46      135.65      9.70 o
   9  11  -2        0.22        0.38      2.75 o
  10  11  -2       32.02       29.61      4.04 o
   0  12  -2     1910.87     2162.38    137.10 o
   1  12  -2       42.42       41.90      4.02 o
   3  12  -2       95.40       96.27      6.44 o
   5  12  -2       10.71       10.77      4.24 o
   8  12  -2      239.09      190.25     13.49 o
   9  12  -2        2.99        2.55      2.71 o
   0  13  -2      504.06      498.56     31.80 o
   2  13  -2       56.95       58.95      7.83 o
   3  13  -2       32.63       35.08      3.70 o
   4  13  -2        4.79        3.22      3.89 o
   5  13  -2      405.61      452.85     29.76 o
   6  13  -2       72.12       65.36      7.75 o
   0  14  -2       12.83        9.09      4.16 o
   1  14  -2      197.45      197.43     14.60 o
   2  14  -2      107.50      101.66      6.70 o
   3  14  -2        6.25        3.45      3.87 o
   4  14  -2       96.69       95.79      9.62 o
   5  14  -2      146.25      146.49     11.81 o
   6  14  -2      130.79      136.85     11.68 o
   1  15  -2       28.84       25.88      3.48 o
   2  15  -2      183.69      176.41     14.03 o
   4   0  -1    11952.38    10426.18    347.31 o
   6   0  -1      286.66      248.36      7.43 o
   8   0  -1     2297.27     2307.34     73.55 o
  10   0  -1     1308.88     1308.00     75.07 o
  12   0  -1      215.39      229.75     14.10 o
  14   0  -1      510.19      536.14     33.96 o
   1   1  -1     1769.85     1584.63     64.97 o
   2   1  -1      228.56      258.24     13.01 o
   3   1  -1     4472.50     4080.46    132.36 o
   4   1  -1     1664.98     1563.34     31.74 o
   5   1  -1     2183.84     2164.76     45.57 o
   6   1  -1      520.73      523.10     10.70 o
   7   1  -1      750.31      737.52     15.61 o
   8   1  -1     1181.56     1156.85     31.53 o
   9   1  -1     1247.58     1228.75     40.31 o
  10   1  -1      301.82      307.04     10.58 o
  11   1  -1      265.01      270.82     12.14 o
  12   1  -1      162.66      160.95      7.36 o
  13   1  -1      115.21      116.06      6.89 o
  14   1  -1      233.88      241.53     11.08 o
  15   1  -1      151.89      162.22      7.31 o
   1   2  -1     3252.83     2904.35    171.09 o
   2   2  -1     2877.26     2817.93    103.05 o
   3   2  -1     4156.15     3869.15     95.71 o
   4   2  -1     1305.72     1258.81     32.87 o
   5   2  -1     3415.64     3342.06     81.68 o
   6   2  -1      413.57      401.19      9.67 o
   7   2  -1      499.16      503.62     13.42 o
   8   2  -1      657.01      651.81     20.38 o
   9   2  -1     1022.87      980.97     31.82 o
  10   2  -1      213.92      208.20      7.66 o
  11   2  -1      547.14      539.39     18.26 o
  12   2  -1       84.28       90.01      6.50 o
  13   2  -1      111.94      111.79      5.75 o
  14   2  -1       39.77       41.41      3.53 o
  15   2  -1      196.87      199.99     12.43 o
   2   3  -1     4795.17     4580.14    299.45 o
   3   3  -1       91.27      109.45      3.94 o
   4   3  -1     3485.96     3228.48     83.51 o
   5   3  -1      191.88      205.66      5.05 o
   6   3  -1      877.08      879.13     21.48 o
   7   3  -1      149.75      161.15      4.11 o
   8   3  -1     1145.82     1173.90     35.43 o
   9   3  -1      183.68      173.51      6.14 o
  10   3  -1      866.81      829.22     28.72 o
  11   3  -1      106.18      102.30      3.91 o
  12   3  -1       21.03       18.75      1.45 o
  13   3  -1       33.88       31.74      3.51 o
  14   3  -1      123.61      122.34      8.61 o
  15   3  -1        1.42        2.93      3.11 o
   1   4  -1     2750.24     2899.96    193.97 o
   2   4  -1     1361.45     1444.79     56.42 o
   3   4  -1     4481.23     4522.60    140.13 o
   4   4  -1      948.38     1004.71     25.31 o
   5   4  -1      866.68      859.62     22.14 o
   6   4  -1      317.68      331.58      7.97 o
   7   4  -1      322.57      332.37      9.96 o
   8   4  -1      484.34      494.87     17.51 o
   9   4  -1     1442.31     1473.92     50.66 o
  10   4  -1      236.64      237.10     10.55 o
  11   4  -1      246.47      246.36      9.46 o
  12   4  -1        8.21        9.20      1.67 o
  13   4  -1       59.29       52.76      4.80 o
  14   4  -1       37.84       32.37      3.84 o
   1   5  -1     2070.99     1964.30    124.15 o
   2   5  -1     3624.39     3836.21    124.22 o
   3   5  -1     2107.17     2231.17     63.68 o
   4   5  -1     1334.90     1378.17     36.66 o
   5   5  -1     1334.67     1344.77     39.04 o
   6   5  -1      288.57      303.83      9.83 o
   7   5  -1      296.02      318.74     13.57 o
   8   5  -1      557.18      555.43     33.85 o
   9   5  -1     1154.64     1163.16     76.96 o
  10   5  -1      173.92      171.99      7.49 o
  11   5  -1      206.24      213.91      8.43 o
  12   5  -1        7.05        4.94      1.74 o
  13   5  -1       49.41       48.84      3.35 o
  14   5  -1       60.08       64.09      5.57 o
   1   6  -1      349.65      355.77     54.03 o
   2   6  -1     3697.30     3801.83    150.66 o
   3   6  -1     1099.95     1158.19     32.75 o
   4   6  -1     3576.46     3649.25     93.88 o
   5   6  -1      543.20      555.04     17.41 o
   6   6  -1       47.69       55.01      3.32 o
   7   6  -1      100.60      107.86      6.04 o
   8   6  -1      978.96     1018.27     42.87 o
   9   6  -1      305.95      301.89     18.52 o
  10   6  -1      649.25      645.20     37.92 o
  11   6  -1      184.75      177.44     12.24 o
  12   6  -1       17.51       16.36      2.24 o
  13   6  -1        7.36        6.59      2.03 o
  14   6  -1      167.15      168.03     11.30 o
   1   7  -1     1638.51     1759.49     80.35 o
   2   7  -1      118.90      134.34     17.84 o
   3   7  -1     3045.13     3188.69    104.60 o
   4   7  -1      400.34      380.44     15.97 o
   5   7  -1      218.66      235.48     10.30 o
   6   7  -1        0.30        2.90      1.24 o
   7   7  -1      298.44      319.60     14.28 o
   8   7  -1      366.16      364.58     16.35 o
   9   7  -1      718.19      713.64     29.44 o
  10   7  -1      129.18      126.83      9.22 o
  11   7  -1      240.71      225.41     15.51 o
  12   7  -1       24.80       24.53      3.83 o
  13   7  -1       39.94       35.86      3.27 o
   1   8  -1      918.52     1019.25     45.98 o
   2   8  -1      169.85      186.09     10.36 o
   3   8  -1     2769.04     2705.50    224.50 o
   4   8  -1      305.41      307.05     13.75 o
   5   8  -1      534.36      515.23     26.45 o
   6   8  -1       70.20       74.16      3.67 o
   7   8  -1      441.91      466.96     19.46 o
   8   8  -1      114.85      122.99      7.16 o
  10   8  -1       84.36       85.66      7.11 o
  11   8  -1      185.80      178.37     13.02 o
  12   8  -1       14.84       10.78      3.62 o
  13   8  -1       75.54       65.58      7.02 o
   1   9  -1      539.93      573.49     28.40 o
   2   9  -1     1875.30     2029.14     95.61 o
   3   9  -1       95.30       99.74      6.18 o
   4   9  -1     1508.59     1437.82     92.87 o
   5   9  -1       93.22       80.49      7.60 o
   6   9  -1       38.80       38.76      3.54 o
   7   9  -1      140.30      143.27     11.08 o
   8   9  -1      404.64      409.52     18.69 o
   9   9  -1      148.98      153.46      8.54 o
  10   9  -1      266.70      256.70     16.78 o
  11   9  -1       64.51       71.09      6.74 o
  12   9  -1        0.78        1.12      3.74 o
   1  10  -1      493.83      546.01     28.90 o
   2  10  -1       60.17       65.38      4.66 o
   3  10  -1      967.45     1041.06     52.52 o
   4  10  -1      208.64      215.99     19.91 o
   6  10  -1       97.97       90.65      9.15 o
   7  10  -1      157.39      150.53      7.09 o
   8  10  -1       59.38       56.77      4.28 o
   9  10  -1      494.33      511.35     25.76 o
  10  10  -1       70.67       70.22      6.72 o
   1  11  -1      220.18      238.83     13.35 o
   2  11  -1      520.92      546.48     26.60 o
   3  11  -1      473.65      481.31     24.67 o
   4  11  -1      167.25      156.89     11.65 o
   5  11  -1       91.65      100.20      9.07 o
   6  11  -1       74.62       77.06      7.99 o
   7  11  -1       23.84       21.95      2.42 o
   8  11  -1      160.60      159.40      9.16 o
  10  11  -1       92.72       83.96      6.77 o
   1  12  -1       26.29       26.94      3.00 o
   2  12  -1      682.25      727.78     38.29 o
   3  12  -1       23.72       26.74      3.91 o
   4  12  -1      697.97      781.52     35.35 o
   5  12  -1       15.83       13.95      3.97 o
   6  12  -1       73.02       77.38      7.93 o
   7  12  -1        1.50       -0.75      3.82 o
   8  12  -1      298.52      280.90     30.77 o
   9  12  -1       28.34       23.38      3.49 o
   1  13  -1      201.70      198.23     10.32 o
   2  13  -1      205.80      198.99     10.82 o
   3  13  -1      799.35      852.51     41.83 o
   6  13  -1       77.76       80.39      7.97 o
   7  13  -1      106.74      110.38      9.53 o
   8  13  -1       82.43       77.73      8.32 o
   1  14  -1       53.48       45.69      3.59 o
   3  14  -1      430.31      409.24     21.81 o
   4  14  -1      200.53      201.09     18.38 o
   6  14  -1       67.36       70.04      7.12 o
   1  15  -1        8.14        8.62      2.33 o
   2  15  -1      249.06      237.93     11.54 o
   3  15  -1       10.87       13.93      3.00 o
   2   0   0       15.26       16.92      2.92 o
   4   0   0     6566.24     6365.46    184.91 o
   6   0   0     4604.75     4433.55    128.86 o
   8   0   0     1194.68     1229.80     41.19 o
  10   0   0      864.81      864.08     50.02 o
  12   0   0      392.38      401.03     23.72 o
  14   0   0       81.27       89.24      6.81 o
   2   1   0     1168.12     1111.73     32.73 o
   3   1   0        0.68        2.95      0.64 o
   4   1   0      282.23      271.90      6.51 o
   5   1   0     3863.85     3825.49     90.63 o
   6   1   0     1557.92     1506.72     35.72 o
   7   1   0     2773.44     2673.76     63.37 o
   8   1   0      354.52      344.31      9.10 o
   9   1   0      163.33      151.46      4.65 o
  10   1   0      622.01      625.65     20.95 o
  11   1   0      445.19      436.40     18.12 o
  12   1   0       14.29       10.90      1.70 o
  13   1   0       73.99       76.68      4.17 o
  14   1   0       50.73       57.91      3.75 o
  15   1   0       13.83       16.53      2.24 o
   2   2   0     1699.32     1426.26     59.47 o
   3   2   0       99.68      102.53      2.78 o
   4   2   0      370.78      369.58      8.86 o
   5   2   0     2156.21     2179.18     47.87 o
   6   2   0     1105.79     1135.93     25.03 o
   7   2   0     2929.33     2797.73     58.51 o
   8   2   0       43.41       46.68      1.60 o
   9   2   0       40.99       36.82      1.60 o
  10   2   0      191.63      197.52      6.88 o
  11   2   0      336.95      333.44     11.37 o
  12   2   0      351.32      347.92     14.61 o
  13   2   0       82.02       81.80      4.31 o
  14   2   0       19.19       18.61      3.10 o
  15   2   0       44.03       44.83      5.13 o
   2   3   0     2291.65     2171.19    127.99 o
   3   3   0      448.61      467.03     14.29 o
   4   3   0      949.99      877.39     21.87 o
   5   3   0       48.66       42.04      1.18 o
   6   3   0     2729.58     2630.51     55.95 o
   7   3   0      254.29      232.09      5.40 o
   8   3   0       14.16       14.30      0.86 o
   9   3   0      233.23      216.81      7.47 o
  10   3   0      137.73      129.04      4.69 o
  11   3   0       16.68       18.23      1.31 o
  12   3   0      878.87      905.93     30.27 o
  13   3   0      100.36       96.65      6.96 o
  14   3   0       52.30       50.23      5.09 o
  15   3   0       16.53       14.97      3.25 o
   0   4   0     5440.26     5356.93    369.19 o
   2   4   0       20.08       14.77      1.28 o
   3   4   0      259.85      276.84      7.77 o
   4   4   0     1689.15     1767.60     48.77 o
   5   4   0     4878.48     4803.44    132.69 o
   6   4   0      899.63      952.19     23.82 o
   7   4   0      599.29      617.75     17.34 o
   8   4   0      232.66      237.21      7.58 o
   9   4   0       23.92       24.70      3.37 o
  10   4   0      184.19      190.68      8.28 o
  11   4   0      225.54      231.49      9.95 o
  12   4   0      304.64      286.25     12.18 o
  13   4   0      379.79      378.09     22.62 o
  14   4   0        3.99        7.02      2.86 o
  15   4   0       15.06       16.88      3.35 o
   0   5   0     2851.50     2846.25    196.09 o
   1   5   0     1261.94     1246.59     49.60 o
   2   5   0      302.20      315.92     12.72 o
   3   5   0     1525.59     1599.50     42.43 o
   4   5   0      922.96     1034.34     26.59 o
   5   5   0     4881.15     4955.97    137.06 o
   6   5   0      921.92      963.52     32.54 o
   7   5   0      458.59      490.63     15.83 o
   8   5   0      467.69      486.02     22.26 o
   9   5   0       28.82       29.04      3.53 o
  10   5   0      502.10      495.02     20.57 o
  11   5   0       93.85       89.02      4.54 o
  12   5   0       74.26       76.03      4.20 o
  13   5   0      230.28      235.58     10.27 o
  14   5   0       26.01       26.46      3.76 o
   0   6   0    10383.37    10187.21    700.16 o
   1   6   0       74.12       75.41      4.23 o
   2   6   0     1243.91     1355.06     65.93 o
   3   6   0      149.91      161.74      4.94 o
   4   6   0      836.59      898.29     21.66 o
   5   6   0      312.39      334.84      9.85 o
   6   6   0     2238.78     2396.95     89.29 o
   7   6   0      373.94      381.45     14.90 o
   8   6   0      613.18      630.86     28.69 o
   9   6   0       12.23       14.11      2.65 o
  10   6   0      211.56      210.92     13.35 o
  11   6   0       58.43       55.44      3.62 o
  12   6   0      382.69      402.11     17.03 o
  13   6   0       20.48       17.88      2.18 o
  14   6   0       75.70       82.95      6.82 o
   0   7   0     1888.87     2293.82    157.68 o
   1   7   0     2979.33     3421.96    169.73 o
   2   7   0       11.17       10.88      1.68 o
   3   7   0      725.45      735.58     24.27 o
   4   7   0      347.49      382.98     11.15 o
   5   7   0       44.65       54.14      2.82 o
   6   7   0      483.54      520.99     19.72 o
   7   7   0     1713.91     1738.44     65.12 o
   8   7   0        1.84        1.76      1.58 o
   9   7   0       30.35       22.50      3.98 o
  10   7   0       20.77       19.56      3.34 o
  11   7   0      453.94      443.44     26.74 o
  12   7   0      122.62      119.59      6.02 o
  13   7   0       80.71       74.80      4.59 o
   0   8   0      158.02      157.06     11.62 o
   1   8   0     2911.33     3246.27    157.66 o
   2   8   0      160.59      154.54     12.93 o
   3   8   0       89.78      104.51      7.41 o
   4   8   0        2.13        5.42      1.10 o
   5   8   0      534.76      558.41     30.99 o
   6   8   0      164.98      183.22      7.44 o
   7   8   0     1968.81     1987.68     73.71 o
   8   8   0      363.44      377.35     14.82 o
   9   8   0      112.97      106.44      6.38 o
  10   8   0      103.00       96.41      7.63 o
  11   8   0      325.23      296.51     18.61 o
  12   8   0       21.55       18.52      4.06 o
  13   8   0        9.14        6.17      3.65 o
   0   9   0     2900.73     3179.62    218.42 o
   1   9   0        0.02        2.68      1.49 o
   2   9   0      465.83      512.75     25.48 o
   3   9   0      244.55      243.30     10.31 o
   4   9   0      339.65      322.64     17.89 o
   5   9   0      263.32      270.00     15.38 o
   6   9   0      666.77      671.62     38.40 o
   7   9   0      150.23      160.82     11.53 o
   8   9   0      449.08      436.81     19.03 o
   9   9   0      109.98      113.91      6.75 o
  10   9   0      181.05      190.01     10.05 o
  11   9   0       12.60       11.50      3.91 o
  12   9   0      135.91      135.47     10.25 o
   0  10   0      752.23      840.30     58.40 o
   1  10   0      356.90      392.15     19.68 o
   2  10   0       40.72       52.60      3.99 o
   3  10   0      120.41      134.57      6.25 o
   4  10   0       21.35       22.60      3.17 o
   5  10   0      983.89     1067.79     68.29 o
   6  10   0       23.79       26.71      2.13 o
   7  10   0       96.32       99.91      4.88 o
   8  10   0      132.93      137.55      6.28 o
   9  10   0       58.41       61.13      4.95 o
  10  10   0       18.89       19.46      3.25 o
  11  10   0      109.29      108.20      8.77 o
   0  11   0        4.51        4.96      2.82 o
   1  11   0      226.56      246.07     12.80 o
   2  11   0      504.89      502.52     25.11 o
   3  11   0      118.15      114.42      6.75 o
   4  11   0      183.05      207.18     13.85 o
   5  11   0      487.01      490.78     34.89 o
   6  11   0      296.35      293.61     21.61 o
   7  11   0       56.45       51.85      5.03 o
   8  11   0       35.60       34.42      3.18 o
   9  11   0       46.07       38.14      3.58 o
  10  11   0        2.85        3.48      2.79 o
   0  12   0       28.92       33.26      4.94 o
   1  12   0        8.72        9.18      2.32 o
   2  12   0     1085.22     1129.38     45.28 o
   3  12   0       27.12       26.05      2.54 o
   4  12   0      139.96      155.58     14.14 o
   5  12   0       57.34       64.75      7.00 o
   6  12   0      755.21      806.35     56.43 o
   7  12   0       14.98       16.86      4.01 o
   8  12   0       56.01       49.48      5.76 o
   9  12   0        9.42        8.52      2.40 o
   0  13   0       11.12       15.74      3.84 o
   1  13   0      676.03      665.36     26.96 o
   2  13   0      128.39      123.33      6.10 o
   3  13   0       46.45       47.08      4.29 o
   4  13   0      240.69      241.55     12.87 o
   5  13   0      273.60      290.40     21.24 o
   6  13   0       50.83       49.97      5.97 o
   7  13   0      255.20      252.31     18.71 o
   8  13   0        3.54        4.95      2.08 o
   0  14   0      337.34      317.71     16.32 o
   1  14   0      276.98      269.15     11.54 o
   2  14   0       13.53       14.54      2.28 o
   3  14   0        4.25        4.39      2.45 o
   4  14   0       11.34       12.21      3.44 o
   5  14   0      193.13      185.54     14.06 o
   6  14   0       40.39       36.67      4.87 o
   0  15   0      381.44      356.29     18.20 o
   1  15   0       18.76       17.67      2.03 o
   2  15   0       68.82       65.35      4.17 o
   3  15   0        0.05        2.62      3.01 o
   4   0   1    12283.49    10237.31    428.36 o
   6   0   1      283.82      251.74      7.42 o
   8   0   1     1997.67     2039.89     90.39 o
  10   0   1     1291.61     1294.44     75.06 o
  12   0   1      230.66      231.11     14.04 o
  14   0   1      582.76      621.29     34.01 o
   1   1   1     1652.25     1535.55     47.49 o
   2   1   1      179.67      208.11      6.48 o
   3   1   1     4102.73     3852.13     93.53 o
   4   1   1     1599.94     1525.41     33.99 o
   5   1   1     2347.80     2296.36     52.65 o
   6   1   1      517.14      509.30     12.35 o
   7   1   1      789.36      782.61     18.04 o
   8   1   1     1012.68     1032.70     28.28 o
   9   1   1     1191.38     1198.91     35.10 o
  10   1   1      317.57      316.77     13.00 o
  11   1   1      290.08      303.77     12.14 o
  12   1   1      167.71      167.19      7.33 o
  13   1   1      122.90      122.42      5.75 o
  14   1   1      271.32      280.82     15.58 o
  15   1   1      140.00      143.55     10.31 o
   2   2   1     3352.51     3364.00    127.90 o
   3   2   1     3729.73     3477.35     96.13 o
   4   2   1     1061.34     1049.00     24.73 o
   5   2   1     3702.39     3535.06     75.77 o
   6   2   1      420.34      407.73      8.57 o
   7   2   1      614.95      607.28     11.92 o
   8   2   1      754.84      751.32     20.39 o
   9   2   1      958.17      934.47     27.71 o
  10   2   1      239.15      234.44      7.65 o
  11   2   1      562.27      548.03     30.14 o
  12   2   1       80.60       83.23      4.36 o
  13   2   1      129.35      129.29      5.75 o
  15   2   1      172.36      183.50     12.24 o
   2   3   1     5691.65     5615.63    299.77 o
   3   3   1       95.26      111.83      3.67 o
   4   3   1     3156.63     2951.17     93.85 o
   5   3   1      188.46      197.92      4.13 o
   6   3   1      872.85      877.17     17.65 o
   7   3   1      147.90      157.31      3.52 o
   8   3   1     1276.49     1260.29     32.74 o
   9   3   1      188.56      177.66      6.13 o
  10   3   1      907.89      890.29     28.71 o
  11   3   1      103.72      100.85      3.83 o
  12   3   1       18.62       15.13      2.60 o
  13   3   1       33.32       32.99      4.10 o
  14   3   1      124.10      122.61      8.56 o
  15   3   1        1.59        2.26      3.02 o
   1   4   1     2836.94     2738.78    194.17 o
   2   4   1     1525.61     1589.24     67.27 o
   3   4   1     4289.49     4348.77    139.27 o
   4   4   1      776.99      825.18     25.27 o
   5   4   1      933.77      920.03     24.61 o
   6   4   1      320.73      348.74      8.70 o
   7   4   1      292.44      305.69      9.04 o
   8   4   1      530.00      530.45     15.78 o
   9   4   1     1615.64     1601.33     62.11 o
  10   4   1      261.31      259.28     10.59 o
  11   4   1      182.77      190.39      9.35 o
  12   4   1        7.94        7.64      1.58 o
  13   4   1       45.01       41.22      4.56 o
  14   4   1       41.92       34.90      3.95 o
   1   5   1     2355.78     2402.38    144.77 o
   2   5   1     3371.21     3526.71    259.17 o
   3   5   1     1752.17     1877.53     53.14 o
   4   5   1     1390.68     1469.33     34.37 o
   5   5   1     1431.89     1468.18     39.06 o
   6   5   1      278.90      296.05      9.80 o
   7   5   1      251.59      275.38      9.53 o
   8   5   1      511.56      528.31     19.35 o
   9   5   1     1344.12     1383.65     46.97 o
  10   5   1      163.04      162.82      7.42 o
  11   5   1      157.31      163.57      8.29 o
  12   5   1        9.37        8.99      1.75 o
  13   5   1       42.90       40.66      4.62 o
  14   5   1       55.39       54.00      5.50 o
   1   6   1      338.53      360.97     24.61 o
   2   6   1     3601.15     3828.32    261.05 o
   3   6   1     1107.00     1121.18     30.05 o
   4   6   1     3543.86     3688.73     87.99 o
   5   6   1      530.81      531.41     20.57 o
   6   6   1       46.86       51.82      2.83 o
   7   6   1       94.64       98.71      4.65 o
   8   6   1      870.85      906.61     35.92 o
   9   6   1      299.51      304.00     14.41 o
  10   6   1      648.06      643.23     26.63 o
  11   6   1      196.96      193.49      8.49 o
  12   6   1       20.77       21.73      2.26 o
  13   6   1        7.29        6.58      2.02 o
  14   6   1      179.20      174.78     11.26 o
   1   7   1     1379.89     1433.29    113.28 o
   2   7   1      132.98      154.42     10.58 o
   3   7   1     3310.56     3219.59    115.31 o
   4   7   1      322.21      342.86     12.03 o
   5   7   1      213.10      219.75      7.82 o
   6   7   1        0.32        1.83      1.15 o
   7   7   1      371.38      419.86     14.38 o
   8   7   1      314.41      335.44     13.65 o
   9   7   1      568.07      570.89     29.16 o
  10   7   1      137.23      130.83      9.08 o
  11   7   1      273.70      264.83     15.60 o
  12   7   1       25.05       23.03      2.49 o
  13   7   1       45.62       44.78      3.52 o
   1   8   1      768.66      857.88     45.67 o
   2   8   1      203.27      203.23      8.14 o
   3   8   1     2805.83     2663.28    121.11 o
   4   8   1      384.96      356.04     17.90 o
   5   8   1      539.19      542.53     20.05 o
   6   8   1       65.43       69.57      3.60 o
   7   8   1      463.68      489.13     35.35 o
   8   8   1      138.76      139.34      6.07 o
   9   8   1      490.17      470.16     21.89 o
  10   8   1       82.18       80.27      6.43 o
  11   8   1      228.82      216.42     13.21 o
  12   8   1       12.22       11.82      3.63 o
  13   8   1       85.68       79.84      6.40 o
   1   9   1      548.25      570.01     28.14 o
   2   9   1     1821.21     1891.71     95.37 o
   3   9   1       97.64      105.51      4.16 o
   4   9   1     1649.13     1587.65     52.95 o
   5   9   1       86.48       79.93      3.37 o
   6   9   1       35.32       33.95      2.55 o
   7   9   1      140.75      138.31      6.07 o
   8   9   1      401.36      396.22     15.67 o
   9   9   1      156.92      166.28      8.59 o
  10   9   1      274.15      264.40     13.05 o
  11   9   1       58.86       63.62      6.65 o
  12   9   1        0.67       -0.43      3.68 o
   1  10   1      593.69      615.12     28.69 o
   2  10   1       56.76       61.69      3.42 o
   3  10   1     1001.03     1085.53     42.79 o
   4  10   1      252.37      258.78     13.58 o
   5  10   1      120.56      123.68      8.34 o
   6  10   1      100.17      102.16      4.64 o
   7  10   1      118.96      122.00      5.89 o
   8  10   1       45.21       45.46      3.53 o
   9  10   1      573.02      593.32     21.74 o
  10  10   1       74.86       77.38      5.56 o
  11  10   1       28.22       29.73      4.79 o
   1  11   1      273.54      267.51     13.04 o
   2  11   1      495.80      519.37     21.50 o
   3  11   1      488.82      497.12     20.06 o
   4  11   1      133.55      134.73      7.97 o
   5  11   1       93.34       97.18      6.26 o
   6  11   1       81.33       78.26      4.72 o
   7  11   1       12.67       13.29      1.98 o
   8  11   1      199.18      200.07      9.61 o
   9  11   1      362.35      350.55     14.02 o
  10  11   1       81.46       75.82      5.66 o
   1  12   1       23.73       23.32      2.11 o
   2  12   1      784.57      801.93     31.11 o
   3  12   1       29.40       33.67      2.86 o
   4  12   1      575.96      635.85     34.98 o
   5  12   1       12.74       13.39      3.32 o
   6  12   1       76.33       74.60      6.96 o
   7  12   1        1.83        2.39      1.90 o
   8  12   1      315.75      298.05     21.75 o
   9  12   1       24.61       22.68      4.85 o
   1  13   1      171.31      174.49      8.07 o
   2  13   1      204.46      196.34      8.69 o
   3  13   1      822.83      839.31     34.05 o
   4  13   1       47.85       49.38      4.18 o
   5  13   1       61.50       58.10      5.86 o
   6  13   1       79.14       80.57      7.17 o
   7  13   1       93.08       96.97      8.61 o
   8  13   1       96.80       82.84     10.75 o
   1  14   1       48.08       43.99      2.72 o
   2  14   1      153.07      148.44      6.90 o
   3  14   1      454.78      442.17     17.77 o
   4  14   1      273.05      269.21     12.94 o
   5  14   1       70.03       63.04      5.70 o
   6  14   1       62.10       63.85      6.04 o
   1  15   1        9.28        7.80      1.71 o
   2  15   1      210.69      198.14      7.84 o
   3  15   1       10.92       13.57      2.30 o
   0   0   2     3937.17     3712.10    220.62 o
   4   0   2     3302.89     3277.84     99.45 o
   6   0   2     7646.20     7325.95    210.41 o
   8   0   2       56.92       57.86      3.30 o
  10   0   2       61.89       63.03      4.32 o
  12   0   2      639.84      655.70     42.63 o
  14   0   2       40.77       42.56      4.59 o
   1   1   2     8654.70     7172.52    435.08 o
   2   1   2     3567.90     3398.28    102.78 o
   3   1   2      789.10      822.09     18.13 o
   4   1   2      623.97      634.93     14.07 o
   5   1   2     3902.76     3715.12     82.55 o
   6   1   2      845.14      830.01     19.40 o
   7   1   2      692.69      690.79     15.56 o
   8   1   2       22.11       21.06      1.01 o
   9   1   2       20.33       22.81      1.33 o
  10   1   2       68.95       69.03      3.24 o
  11   1   2      316.34      314.63     13.61 o
  12   1   2      297.62      306.14     13.58 o
  13   1   2      315.75      329.80     14.06 o
  14   1   2        7.59        5.54      1.85 o
  15   1   2        3.38        2.60      2.88 o
   1   2   2     8706.06     7411.38    435.36 o
   2   2   2      294.65      278.44      8.81 o
   3   2   2      210.73      216.76      5.85 o
   4   2   2      902.66      965.85     19.51 o
   5   2   2     3910.68     3742.96     78.31 o
   6   2   2      941.56      905.21     18.53 o
   7   2   2      719.04      702.83     14.59 o
   8   2   2      787.93      784.46     23.46 o
   9   2   2      202.52      200.43      6.13 o
  10   2   2      520.43      512.79     17.36 o
  11   2   2      236.94      226.32     10.49 o
  12   2   2      128.53      131.78      6.02 o
  13   2   2      411.51      410.38     25.96 o
  14   2   2       48.39       52.99      5.25 o
  15   2   2        4.49        4.54      3.02 o
   2   3   2     2245.82     2309.79     78.13 o
   3   3   2      265.90      272.75      7.87 o
   4   3   2     1036.83     1033.24     22.49 o
   5   3   2      607.72      591.94     13.43 o
   6   3   2     4099.33     3963.40     76.23 o
   7   3   2      366.54      355.87      7.70 o
   8   3   2     1342.93     1333.42     37.58 o
   9   3   2        5.81        6.49      0.83 o
  10   3   2      892.49      877.78     29.70 o
  11   3   2       19.06       17.60      1.58 o
  13   3   2       22.35       21.33      3.13 o
  14   3   2      104.52      110.00      8.31 o
  15   3   2       30.88       31.09      3.91 o
   1   4   2     5937.16     6047.51    292.21 o
   2   4   2      242.69      254.79      8.38 o
   3   4   2      492.86      525.52     15.11 o
   4   4   2      627.60      666.28     18.66 o
   5   4   2     1521.15     1556.64     37.01 o
   6   4   2     1664.61     1644.04     39.90 o
   7   4   2     2312.10     2340.40     66.15 o
   8   4   2      483.05      488.87     18.63 o
   9   4   2        5.99        5.92      1.18 o
  10   4   2      671.03      662.63     27.36 o
  11   4   2      461.41      466.63     19.51 o
  13   4   2      131.40      126.17      7.76 o
  14   4   2       17.80       16.70      3.43 o
   1   5   2     6027.86     5927.65    396.06 o
   2   5   2      362.87      364.86     11.94 o
   3   5   2     1249.94     1349.13     41.89 o
   4   5   2      575.77      620.10     17.22 o
   5   5   2      821.44      893.96     22.19 o
   6   5   2      935.82      984.66     28.58 o
   7   5   2     1281.68     1311.68     37.20 o
   8   5   2      170.61      174.02      6.68 o
   9   5   2        7.75        8.67      1.30 o
  10   5   2        8.55        9.76      1.51 o
  11   5   2      376.58      371.13     16.10 o
  12   5   2      239.26      238.78     10.82 o
  13   5   2      121.03      115.74      7.36 o
  14   5   2       30.26       30.43      3.68 o
   1   6   2      107.05      129.54      8.88 o
   2   6   2     1952.49     1950.58     61.23 o
   3   6   2      658.38      716.14     22.80 o
   4   6   2      408.76      431.58     11.89 o
   5   6   2      805.44      846.95     28.50 o
   6   6   2     2147.74     2369.35     88.03 o
   7   6   2      103.95      107.53      4.71 o
   8   6   2      317.78      330.94     13.02 o
   9   6   2       59.61       59.49      3.12 o
  10   6   2       49.57       51.71      3.36 o
  11   6   2       10.81       10.33      1.85 o
  12   6   2      336.87      337.46     14.52 o
  13   6   2       29.17       28.80      2.52 o
  14   6   2       66.44       69.23      5.98 o
   0   7   2      191.14      198.81     14.00 o
   1   7   2      596.92      647.75     46.87 o
   2   7   2      202.15      198.09      9.31 o
   3   7   2      691.99      687.37     30.27 o
   4   7   2      115.48      115.63      3.91 o
   5   7   2     2142.60     2244.77     76.27 o
   6   7   2      327.67      341.79     13.54 o
   7   7   2      548.55      535.06     19.12 o
   8   7   2       46.69       49.08      3.39 o
   9   7   2       50.40       48.58      3.93 o
  10   7   2       84.36       86.03      4.21 o
  11   7   2      130.34      136.05      6.48 o
  12   7   2       18.60       18.23      4.01 o
  13   7   2      329.60      338.58     14.90 o
   0   8   2      481.42      475.76     33.19 o
   1   8   2     1691.59     1694.54    120.22 o
   2   8   2       79.43       72.03      5.84 o
   3   8   2      236.26      247.56     16.77 o
   4   8   2      268.30      279.92     11.03 o
   5   8   2     2209.74     2326.31     87.41 o
   6   8   2      250.83      256.78     10.89 o
   7   8   2      151.74      153.85      6.23 o
   8   8   2      107.18       98.89      4.72 o
   9   8   2       49.89       44.14      3.42 o
  10   8   2       42.39       38.56      5.41 o
  11   8   2      116.20      107.48      8.77 o
  12   8   2      191.79      180.38     12.17 o
  13   8   2      270.98      265.45     11.94 o
   0   9   2     2071.82     2162.99    155.50 o
   1   9   2      126.27      126.76      6.98 o
   2   9   2      909.54      913.03     45.90 o
   3   9   2      124.11      133.18      7.43 o
   4   9   2      392.21      365.26     12.99 o
   5   9   2      147.45      140.84     11.42 o
   6   9   2     1341.20     1140.67     89.18 o
   7   9   2      348.06      342.09     13.52 o
   8   9   2      165.33      153.46      6.29 o
   9   9   2       31.67       30.02      2.73 o
  10   9   2       77.28       78.45      5.44 o
  11   9   2       29.41       21.38      4.16 o
  12   9   2      313.76      286.49     19.24 o
   0  10   2      148.84      156.34     11.56 o
   1  10   2      815.72      840.19     35.67 o
   2  10   2      262.82      276.47     14.63 o
   3  10   2       88.64       88.79      5.51 o
   4  10   2       84.96       85.16      3.64 o
   5  10   2      313.89      321.04     11.35 o
   6  10   2      359.15      356.68     13.53 o
   7  10   2      920.63      938.26     35.40 o
   8  10   2        1.40        2.39      1.90 o
   9  10   2       30.21       31.14      2.83 o
  10  10   2       40.15       40.34      3.94 o
  11  10   2      220.38      226.31     11.63 o
   0  11   2     1070.87     1054.37     83.62 o
   1  11   2      612.74      614.46     24.91 o
   2  11   2       94.71      104.96      5.25 o
   3  11   2       42.92       50.47      4.27 o
   4  11   2       20.05       20.09      2.06 o
   5  11   2      212.64      217.54     11.49 o
   6  11   2      109.45      104.67      5.02 o
   7  11   2      523.29      493.20     18.93 o
   8  11   2      156.64      152.51      7.61 o
   9  11   2        0.14        1.09      2.18 o
  10  11   2       28.64       27.57      3.65 o
   0  12   2     1816.91     1893.22     96.34 o
   1  12   2       46.20       48.75      3.34 o
   2  12   2      100.69      105.02      5.00 o
   3  12   2       95.85       96.66      6.18 o
   4  12   2      109.41      114.66      6.61 o
   5  12   2        8.06        9.76      2.14 o
   6  12   2      227.76      224.11     20.09 o
   7  12   2        9.42        8.41      2.12 o
   8  12   2      249.57      232.42     20.43 o
   9  12   2        2.70        3.44      2.11 o
   0  13   2      403.43      411.06     21.79 o
   1  13   2      266.59      274.24      9.89 o
   2  13   2       75.51       77.40      4.07 o
   3  13   2       34.19       34.86      3.76 o
   4  13   2        1.73        3.25      3.76 o
   5  13   2      358.02      387.25     20.54 o
   6  13   2       76.52       63.55      5.75 o
   7  13   2      255.31      224.45     28.32 o
   8  13   2       43.08       36.11      3.29 o
   0  14   2       18.44       16.72      2.33 o
   1  14   2      190.35      173.46      6.65 o
   2  14   2      100.36       95.71      6.28 o
   3  14   2        6.21       10.20      2.90 o
   4  14   2       88.48       97.87      9.34 o
   5  14   2      123.77      126.49     11.81 o
   0  15   2      305.57      288.18     20.86 o
   1  15   2       29.33       27.57      2.77 o
   2  15   2      180.10      169.62      9.57 o
   2   0   3     6870.26     6367.88    356.20 o
   4   0   3     4538.94     4294.86    126.93 o
   6   0   3     2341.22     2279.27     77.12 o
   8   0   3     2230.84     2246.73     91.50 o
  10   0   3      720.57      711.39     40.64 o
  12   0   3       37.97       36.32      3.87 o
   1   1   3     1547.70     1421.20     40.63 o
   2   1   3     1747.80     1560.46     38.15 o
   3   1   3     6099.19     5914.67    142.39 o
   4   1   3      618.91      659.77     15.57 o
   5   1   3      261.96      245.75      5.42 o
   6   1   3      797.36      787.77     17.39 o
   7   1   3      253.83      254.62      7.08 o
   8   1   3      528.65      538.25     13.01 o
   9   1   3     1385.57     1363.18     45.92 o
  10   1   3      293.65      277.98     11.70 o
  11   1   3      135.89      139.98      5.78 o
  12   1   3       59.86       58.01      3.49 o
  13   1   3       21.70       21.09      2.02 o
  14   1   3       24.76       27.28      3.73 o
  15   1   3      173.28      187.96     11.17 o
   1   2   3     1015.80      949.30     33.90 o
   2   2   3     2130.21     2222.23     53.87 o
   3   2   3     5933.18     5846.92    131.81 o
   4   2   3     3207.39     3025.20     65.30 o
   5   2   3      849.51      849.35     17.94 o
   6   2   3      763.64      768.21     16.37 o
   7   2   3       76.32       74.66      2.10 o
   8   2   3      232.70      228.56      6.94 o
   9   2   3     1952.96     1900.01     62.87 o
  10   2   3      348.77      344.99     14.68 o
  12   2   3       21.06       21.81      1.85 o
  13   2   3       14.46       10.95      2.75 o
  14   2   3      263.84      246.83     15.64 o
  15   2   3      161.21      161.72     10.41 o
   1   3   3      231.28      230.54      6.42 o
   2   3   3     5205.07     5091.63    129.08 o
   3   3   3      531.30      580.65     14.39 o
   4   3   3     9348.92     8723.15    196.48 o
   5   3   3      143.65      161.70      3.91 o
   6   3   3      250.48      253.20      5.65 o
   7   3   3      305.50      298.26      6.86 o
   8   3   3      815.54      787.80     23.91 o
   9   3   3       85.79       84.22      4.02 o
  10   3   3      829.28      806.94     33.00 o
  11   3   3       83.55       80.20      5.99 o
  12   3   3       14.43       16.88      2.61 o
  13   3   3       22.85       22.93      3.24 o
  14   3   3      416.23      434.30     25.07 o
   1   4   3      326.70      348.69     17.26 o
   2   4   3     3133.05     3296.91     80.80 o
   3   4   3     6716.20     6485.08    156.12 o
   4   4   3     2714.77     2751.96     75.39 o
   5   4   3      891.07      916.92     20.38 o
   6   4   3      294.22      290.47      7.57 o
   7   4   3      978.10     1045.35     28.65 o
   8   4   3      396.34      394.59     14.34 o
   9   4   3      471.90      469.08     21.11 o
  10   4   3      285.84      288.63     12.15 o
  11   4   3      452.70      458.40     18.44 o
  12   4   3        5.46        5.08      2.36 o
  13   4   3      118.69      113.19      7.74 o
  14   4   3      135.64      133.06      9.06 o
   1   5   3      187.15      213.23      8.06 o
   2   5   3      668.10      697.83     21.90 o
   3   5   3     5844.74     5933.29    141.09 o
   4   5   3      280.70      289.09      7.09 o
   5   5   3      145.25      155.68      4.20 o
   6   5   3      104.22      113.50      3.54 o
   7   5   3      358.83      381.47     11.91 o
   8   5   3      408.84      435.80     14.48 o
   9   5   3      388.97      390.45     14.26 o
  10   5   3      106.76      103.62      5.08 o
  11   5   3      542.06      555.71     22.13 o
  12   5   3        0.84        0.55      1.65 o
  13   5   3      136.60      128.03      8.38 o
  14   5   3        3.85        3.64      2.91 o
   1   6   3     1689.07     1736.13     62.95 o
   2   6   3     2535.69     2690.62     82.64 o
   3   6   3      464.73      482.48     15.52 o
   4   6   3     1771.33     1878.97     55.69 o
   5   6   3       14.30       12.97      1.12 o
   6   6   3      141.53      146.89      6.10 o
   7   6   3      131.24      145.85      5.11 o
   8   6   3      637.17      663.18     20.74 o
   9   6   3      137.81      142.53      5.66 o
  10   6   3      468.33      471.92     19.69 o
  11   6   3      139.57      146.31      6.81 o
  12   6   3       12.15       11.72      2.01 o
  13   6   3       41.97       43.39      4.72 o
  14   6   3       59.18       59.60      5.97 o
   1   7   3     1563.61     1279.39     87.44 o
   2   7   3      240.67      251.18     11.92 o
   3   7   3      558.16      582.09     21.63 o
   4   7   3       73.73       81.25      2.75 o
   5   7   3      817.24      822.42     28.10 o
   6   7   3       37.95       36.43      2.45 o
   7   7   3       98.66       98.40      4.75 o
   8   7   3       83.38       82.97      4.12 o
   9   7   3     1085.81     1095.34     37.43 o
  10   7   3       99.07      103.67      4.72 o
  11   7   3       76.16       74.21      4.48 o
  12   7   3        3.48        3.40      2.10 o
  13   7   3        2.84        2.42      2.09 o
   1   8   3     1843.36     1709.80    121.04 o
   2   8   3     1142.30      833.83     60.09 o
   3   8   3      983.51     1043.88     45.90 o
   4   8   3      153.62      147.99      5.31 o
   5   8   3      179.93      179.24      6.87 o
   6   8   3       43.76       39.89      2.57 o
   7   8   3       80.24       78.95      4.56 o
   8   8   3      242.25      223.84      9.54 o
   9   8   3      931.99      922.94     35.03 o
  10   8   3      109.58      104.82      6.63 o
  11   8   3        3.85        3.78      2.02 o
  12   8   3        0.94        1.48      2.21 o
   1   9   3      246.76      244.95     13.24 o
   2   9   3     1899.57     1787.99    114.03 o
   3   9   3      201.69      170.24     12.06 o
   4   9   3     1039.14      917.14     51.71 o
   5   9   3       67.47       62.97      3.51 o
   6   9   3       59.33       58.58      3.22 o
   7   9   3      144.80      142.77      6.22 o
   8   9   3      746.93      758.47     28.90 o
   9   9   3       50.73       49.24      3.75 o
  10   9   3      264.54      250.84     12.87 o
  11   9   3       80.50       69.32      5.56 o
  12   9   3        5.06        3.98      2.36 o
   1  10   3      230.02      233.31     11.94 o
   2  10   3      394.95      372.95     19.62 o
   3  10   3     1248.29     1246.48     60.45 o
   4  10   3       64.49       69.94      3.85 o
   5  10   3      238.58      233.22      8.20 o
   6  10   3       26.46       26.98      2.23 o
   7  10   3      453.77      457.32     17.55 o
   8  10   3      263.21      271.24     10.66 o
   9  10   3       85.11       94.56      5.66 o
  10  10   3       67.37       68.77      5.53 o
  11  10   3      228.02      237.13     12.25 o
   1  11   3       62.26       62.58      2.84 o
   2  11   3       31.07       27.36      3.50 o
   3  11   3      904.73      912.45     43.87 o
   4  11   3      494.19      540.08     32.82 o
   5  11   3      233.50      227.48      8.03 o
   6  11   3      116.99      119.53      5.30 o
   7  11   3      236.79      236.85      9.79 o
   8  11   3       61.39       60.50      3.97 o
   9  11   3      118.32      121.03      5.88 o
  10  11   3       47.58       44.52      3.47 o
   1  12   3       43.98       47.79      2.39 o
   2  12   3      460.90      490.74     24.76 o
   3  12   3       64.50       74.21      6.39 o
   4  12   3      667.93      716.90     35.07 o
   5  12   3       11.09       15.73      4.43 o
   6  12   3       71.83       73.71      5.55 o
   7  12   3       28.14       26.50      2.25 o
   8  12   3       58.71       57.76      3.64 o
   9  12   3       19.74       17.60      2.40 o
   1  13   3      200.79      193.78      7.11 o
   2  13   3       26.92       35.36      6.71 o
   3  13   3      212.34      228.94     18.56 o
   4  13   3      274.39      281.99     20.21 o
   6  13   3       70.78       57.92      5.31 o
   7  13   3       65.23       50.50      5.40 o
   1  14   3      163.06      147.20      8.17 o
   2  14   3      171.06      180.36     10.01 o
   3  14   3      145.05      145.85      8.57 o
   4  14   3       48.68       49.42      6.85 o
   5  14   3       67.85       70.87      8.24 o
   1  15   3       13.08       13.67      2.39 o
   0   0   4     9624.89     8365.35    476.21 o
   2   0   4     4130.99     3996.15    128.75 o
   4   0   4     2257.16     2208.81     84.62 o
   6   0   4     1533.54     1552.09     67.77 o
   8   0   4     1450.89     1436.93     61.31 o
  10   0   4      398.85      400.59     25.45 o
  12   0   4      451.43      447.55     23.47 o
  14   0   4      183.83      198.70     12.70 o
   0   1   4     1642.74     1505.08     53.51 o
   1   1   4     2515.33     2387.45     59.88 o
   2   1   4     2124.75     2079.54     44.16 o
   3   1   4      143.08      148.34      3.35 o
   4   1   4     1676.03     1672.76     35.39 o
   5   1   4     1937.01     1891.07     40.85 o
   6   1   4      670.81      647.11     14.89 o
   7   1   4     1676.93     1664.79     44.22 o
   8   1   4      871.74      868.85     30.67 o
   9   1   4        1.54        2.32      1.06 o
  10   1   4       90.56       89.92      4.54 o
  11   1   4      388.43      400.43     16.95 o
  12   1   4      141.51      142.45      5.70 o
  13   1   4      147.71      140.11      9.43 o
  14   1   4       70.58       75.81      6.30 o
  15   1   4        7.83       10.11      2.93 o
   0   2   4     1569.42     1598.18     54.91 o
   1   2   4     2993.37     2851.72     65.88 o
   2   2   4     1418.16     1424.88     33.23 o
   3   2   4      517.38      567.01     12.71 o
   4   2   4      980.31     1014.40     20.31 o
   5   2   4     2651.65     2663.09     53.21 o
   6   2   4     1136.00     1128.37     25.60 o
   7   2   4     2554.78     2485.88     62.61 o
   8   2   4      195.70      190.63      6.03 o
   9   2   4       11.76       12.77      0.94 o
  10   2   4      185.35      181.48      7.27 o
  11   2   4      446.39      437.57     18.61 o
  12   2   4      348.71      342.02     23.28 o
  13   2   4       95.34       94.93      6.95 o
  14   2   4       24.43       26.67      3.27 o
   0   3   4     8612.67     7918.28    494.35 o
   1   3   4      117.13      119.00      3.09 o
   2   3   4     3229.66     3143.95     78.00 o
   3   3   4      207.44      208.08      5.73 o
   4   3   4     2086.01     2100.77     56.01 o
   5   3   4      330.59      335.80      7.87 o
   6   3   4     1936.35     1974.36     42.38 o
   7   3   4      147.33      144.64      4.16 o
   8   3   4      657.24      620.60     20.73 o
   9   3   4       15.73       15.90      1.41 o
  10   3   4      217.83      198.91     10.53 o
  11   3   4        9.52       10.07      2.21 o
  12   3   4      720.09      696.48     46.61 o
  13   3   4       22.06       22.07      3.11 o
  14   3   4       96.95       94.55      7.12 o
   0   4   4      622.45      620.48     28.22 o
   1   4   4     2792.17     2799.15     76.15 o
   2   4   4     1109.31     1131.82     29.56 o
   3   4   4      516.55      506.48     12.13 o
   4   4   4      986.47      972.24     21.71 o
   5   4   4     2907.26     2954.66     75.55 o
   6   4   4      747.33      755.68     20.09 o
   7   4   4     1177.48     1182.74     36.21 o
   8   4   4      204.75      205.29      7.46 o
   9   4   4        3.31        4.44      1.20 o
  10   4   4       63.11       59.92      3.16 o
  11   4   4      288.92      289.94     14.29 o
  12   4   4      264.07      246.91     17.14 o
  13   4   4      238.46      225.05     16.34 o
  14   4   4       44.95       45.11      4.73 o
   0   5   4     1085.18     1151.97     52.24 o
   1   5   4     1718.85     1879.09     49.88 o
   2   5   4       24.55       25.21      1.05 o
   3   5   4      331.79      337.99      8.28 o
   4   5   4       18.05       20.78      1.02 o
   5   5   4     1801.99     1922.43     49.79 o
   6   5   4      773.56      800.92     22.30 o
   7   5   4     1044.79     1076.23     32.06 o
   8   5   4      106.27      113.11      4.77 o
   9   5   4       39.42       41.09      2.55 o
  10   5   4       94.80       91.34      4.77 o
  11   5   4      283.74      286.93     12.10 o
  14   5   4       14.18       13.13      3.29 o
   0   6   4     4194.13     4541.83    189.96 o
   1   6   4      319.93      358.17      9.30 o
   2   6   4     1063.28     1106.32     27.89 o
   3   6   4     1438.27     1448.10     38.96 o
   4   6   4      517.87      554.33     14.80 o
   5   6   4      417.73      444.13     12.76 o
   6   6   4     1338.18     1381.69     42.65 o
   7   6   4       11.65       14.17      1.27 o
   8   6   4      427.47      448.12     14.47 o
   9   6   4       28.03       28.96      2.17 o
  10   6   4       72.73       75.48      5.62 o
  11   6   4        6.14        6.57      1.80 o
  12   6   4      322.23      327.97     13.52 o
  13   6   4       85.21       83.19      6.68 o
   0   7   4      284.39      282.76     19.80 o
   1   7   4     1592.68     1689.46     50.51 o
   2   7   4       73.24       65.89      4.53 o
   3   7   4       69.10       65.79      4.02 o
   4   7   4      400.09      419.45     14.11 o
   5   7   4     1171.62     1220.00     45.84 o
   6   7   4       31.88       31.44      3.08 o
   7   7   4      959.01      975.30     35.68 o
   8   7   4      103.85      103.83      5.07 o
   9   7   4       18.96       19.34      1.88 o
  10   7   4       25.22       24.73      2.18 o
  11   7   4      183.46      182.36      8.26 o
  12   7   4       72.42       71.08      4.40 o
  13   7   4      182.61      196.75     11.14 o
   0   8   4      907.80      819.52    120.31 o
   1   8   4     1232.95     1251.48     54.58 o
   2   8   4       13.87       14.87      2.36 o
   3   8   4      415.88      394.20     21.12 o
   4   8   4       91.95       84.00      3.46 o
   5   8   4      744.97      727.88     35.32 o
   6   8   4      644.47      649.44     29.58 o
   7   8   4      885.58      849.61     31.88 o
   8   8   4       20.23       21.72      2.27 o
   9   8   4        5.85        5.25      1.57 o
  10   8   4       47.16       51.19      3.31 o
  11   8   4      191.65      185.33      9.08 o
  12   8   4       91.85       87.92      5.08 o
   0   9   4     2274.07     1936.85    288.73 o
   1   9   4       89.15       68.52      4.83 o
   2   9   4      384.02      383.52     17.27 o
   3   9   4       63.29       59.49      6.60 o
   4   9   4      171.51      170.07      6.78 o
   5   9   4      413.97      394.05     16.56 o
   6   9   4     1120.92     1100.56     41.23 o
   7   9   4      104.08       96.46      4.76 o
   8   9   4      153.22      146.34      7.07 o
   9   9   4        9.46        8.57      2.20 o
  10   9   4      164.65      153.72      8.52 o
  11   9   4        0.64        1.12      2.02 o
   0  10   4      564.77      518.64     25.59 o
   1  10   4      763.62      728.01     29.18 o
   2  10   4       39.58       41.89      3.51 o
   3  10   4       52.72       50.73      3.12 o
   4  10   4      150.45      153.50      6.71 o
   5  10   4      889.62      889.08     29.27 o
   6  10   4      108.39      112.76      5.09 o
   7  10   4      317.08      320.18     12.59 o
   8  10   4       99.64      106.04      5.34 o
   9  10   4        6.35        5.04      2.21 o
  10  10   4       42.81       39.42      3.95 o
  11  10   4       97.24       93.35      6.34 o
   0  11   4      328.35      315.21     17.51 o
   1  11   4      532.74      508.64     25.27 o
   2  11   4      221.32      227.49     11.98 o
   3  11   4       69.41       75.74      5.36 o
   4  11   4       11.00       15.08      2.95 o
   5  11   4      478.48      500.03     23.10 o
   6  11   4      408.56      407.26     19.59 o
   7  11   4      272.64      260.20     10.45 o
   8  11   4       34.05       33.71      3.39 o
   9  11   4        2.97        4.38      2.88 o
  10  11   4       43.71       46.19      5.14 o
   0  12   4      890.79      953.66     46.57 o
   1  12   4       47.95       51.37      4.00 o
   2  12   4      187.93      199.48     12.53 o
   3  12   4       29.53       35.86      6.81 o
   4  12   4       92.49       98.68      7.51 o
   5  12   4      119.57      126.92      7.10 o
   6  12   4      553.05      520.55     31.02 o
   7  12   4        0.20        1.03      2.23 o
   8  12   4       69.28       66.49      4.84 o
   0  13   4      184.42      184.37      9.61 o
   1  13   4      346.95      340.51     17.21 o
   2  13   4      129.73      131.94      7.69 o
   3  13   4        9.99       13.47      2.93 o
   4  13   4       16.18       16.08      3.23 o
   5  13   4      197.29      197.11     31.00 o
   6  13   4      104.42       82.05      6.83 o
   7  13   4      157.13      123.29      8.98 o
   0  14   4      138.98      140.39      7.51 o
   1  14   4      247.72      233.54     12.18 o
   2  14   4       32.18       33.11      4.06 o
   3  14   4       11.67       13.36      2.98 o
   4  14   4        9.64       13.94      4.65 o
   5  14   4      101.38      106.65     10.44 o
   2   0   5     5895.84     5720.97    164.49 o
   4   0   5     7440.44     7177.14    298.25 o
   6   0   5      571.57      568.95     23.89 o
   8   0   5      472.43      470.44     22.00 o
  10   0   5      684.47      706.32     36.59 o
  12   0   5       82.28       79.40      5.72 o
   1   1   5     1586.31     1574.17     40.43 o
   2   1   5      455.36      464.76     10.53 o
   3   1   5     4386.94     4134.98     91.23 o
   4   1   5     3714.06     3443.48     70.85 o
   5   1   5      630.93      620.94     13.05 o
   6   1   5      941.47      939.18     20.70 o
   7   1   5      504.78      497.73     15.12 o
   8   1   5      260.90      251.77      9.39 o
   9   1   5      703.26      693.65     26.29 o
  10   1   5      104.04      109.87      4.57 o
  11   1   5      170.33      176.43      8.14 o
  12   1   5       41.64       42.92      2.84 o
  13   1   5       47.54       46.38      4.66 o
  14   1   5      201.37      214.55     12.55 o
   1   2   5     1487.44     1475.35     34.83 o
   2   2   5     1800.39     1776.31     40.92 o
   3   2   5     6804.00     6626.81    148.22 o
   4   2   5       61.50       56.94      1.47 o
   5   2   5      479.18      474.55      9.73 o
   6   2   5      386.65      392.71      8.24 o
   7   2   5      831.76      817.46     24.02 o
   8   2   5      758.88      773.64     25.98 o
   9   2   5      549.23      536.22     20.03 o
  10   2   5      124.38      118.68      8.39 o
  11   2   5      207.56      207.48     14.30 o
  12   2   5       23.27       22.80      2.91 o
  13   2   5       74.33       74.02      5.65 o
  14   2   5        7.92        9.49      2.87 o
   1   3   5      803.09      822.89     20.30 o
   2   3   5     6260.84     6051.76    141.68 o
   3   3   5       98.98       95.80      2.58 o
   4   3   5      925.49      934.49     25.45 o
   5   3   5       39.08       35.90      1.28 o
   6   3   5      333.11      328.60      9.00 o
   7   3   5       88.32       87.80      3.64 o
   8   3   5     1368.02     1344.25     57.68 o
   9   3   5      151.19      146.40      6.66 o
  10   3   5      431.24      412.65     23.22 o
  11   3   5       39.45       36.70      3.95 o
  12   3   5       15.13       15.40      2.73 o
  13   3   5       10.35       10.36      2.87 o
  14   3   5       14.77       17.20      3.17 o
   1   4   5     2700.18     2703.74     74.59 o
   2   4   5     1655.03     1649.72     43.09 o
   3   4   5     1526.71     1560.60     37.42 o
   4   4   5      413.24      430.68     10.93 o
   5   4   5      420.12      431.13     11.89 o
   6   4   5       70.93       75.82      3.87 o
   7   4   5       27.60       29.36      2.45 o
   8   4   5      613.79      617.62     23.39 o
   9   4   5     1371.85     1344.81     55.35 o
  10   4   5       69.04       69.57      3.31 o
  11   4   5        7.51        7.59      2.39 o
  12   4   5       29.34       26.10      3.23 o
  13   4   5        2.14        3.76      2.65 o
  14   4   5        4.97        4.95      2.89 o
   1   5   5     2437.99     2560.75     71.12 o
   2   5   5      257.21      258.08      6.75 o
   3   5   5     1147.17     1235.26     31.70 o
   4   5   5     1065.44     1093.58     31.46 o
   5   5   5      518.18      518.54     15.65 o
   6   5   5       65.32       67.30      3.05 o
   7   5   5       48.39       51.97      2.82 o
   8   5   5      122.16      127.91      4.90 o
   9   5   5     1243.90     1265.03     44.06 o
  10   5   5      219.67      212.06      9.19 o
  11   5   5       16.88       17.52      1.88 o
  12   5   5       17.86       18.31      3.18 o
  13   5   5        3.27        4.10      2.70 o
   1   6   5     1049.69     1092.34     31.06 o
   2   6   5     2609.92     2793.27     78.78 o
   3   6   5       79.38       92.29      3.07 o
   4   6   5     2653.39     2734.31     77.12 o
   5   6   5      127.78      126.92      4.49 o
   6   6   5       19.56       22.76      1.74 o
   7   6   5      124.30      127.93      5.07 o
   8   6   5      634.95      676.85     23.54 o
   9   6   5      139.40      153.62      6.15 o
  10   6   5      399.71      385.61     16.27 o
  11   6   5      156.99      161.97      7.42 o
  12   6   5        6.20        7.06      2.92 o
  13   6   5       20.14       20.79      3.41 o
   1   7   5      411.20      423.15     12.18 o
   2   7   5      519.02      553.55     15.83 o
   3   7   5     2890.79     3051.72     94.78 o
   4   7   5      255.67      264.98      7.96 o
   5   7   5      248.39      256.90      8.51 o
   6   7   5       37.91       40.48      2.56 o
   7   7   5      502.91      530.31     19.01 o
   8   7   5      182.76      191.99      7.46 o
   9   7   5      115.24      119.00      5.43 o
  10   7   5       68.12       65.66      3.60 o
  11   7   5      415.82      420.42     17.30 o
  12   7   5        0.67       -0.02      2.01 o
   1   8   5       61.21       63.15      3.52 o
   2   8   5      120.74      134.04      7.33 o
   3   8   5     2112.42     2077.84     67.55 o
   4   8   5      338.40      344.51     11.83 o
   5   8   5      362.76      346.90     13.54 o
   6   8   5        0.11        1.69      1.36 o
   7   8   5      464.09      480.40     17.56 o
   8   8   5      137.71      130.28      5.36 o
   9   8   5       74.34       74.51      3.98 o
  10   8   5      146.69      150.86      6.58 o
  11   8   5      236.48      233.42     10.69 o
  12   8   5        3.36        3.73      2.30 o
   1   9   5      198.64      160.24     17.49 o
   2   9   5      554.08      514.38     26.44 o
   3   9   5       95.92      101.20      4.61 o
   4   9   5     1149.00     1141.86     42.92 o
   5   9   5       34.19       29.29      2.58 o
   6   9   5       17.64       17.51      2.28 o
   7   9   5       62.47       58.38      4.35 o
   8   9   5      178.23      165.26      8.66 o
   9   9   5      146.51      143.40      6.40 o
  10   9   5      253.66      246.93      9.83 o
  11   9   5       44.94       43.54      3.39 o
   1  10   5      581.30      526.35     18.39 o
   2  10   5       94.56       93.73      4.44 o
   3  10   5      220.29      222.91      9.05 o
   4  10   5      354.08      353.22     13.94 o
   5  10   5      173.29      166.04      7.05 o
   6  10   5       90.17       88.74      5.34 o
   7  10   5        5.56        7.24      2.43 o
   8  10   5       32.70       29.14      3.33 o
   9  10   5      531.59      507.55     23.97 o
  10  10   5       30.62       29.78      3.61 o
   1  11   5      460.20      450.74     15.85 o
   2  11   5      394.13      401.43     20.40 o
   3  11   5      297.92      315.80     12.52 o
   4  11   5       11.03       12.19      4.37 o
   5  11   5      103.45       99.11      6.21 o
   6  11   5       82.49       80.56      9.27 o
   7  11   5       26.28       25.44      3.01 o
   8  11   5      182.22      180.21      9.36 o
   9  11   5      312.37      292.50     14.05 o
   1  12   5       69.91       69.68      4.83 o
   2  12   5      562.01      584.34     29.13 o
   3  12   5      105.40      110.04      5.29 o
   4  12   5      246.75      262.74     12.70 o
   5  12   5        2.62        1.74      3.12 o
   6  12   5       96.82       90.12      7.62 o
   7  12   5       17.36       14.18      2.50 o
   8  12   5      379.92      375.00     23.19 o
   1  13   5       94.18       91.60      5.77 o
   2  13   5      204.10      197.57     10.75 o
   3  13   5      393.47      406.44     26.78 o
   4  13   5       25.97       30.35      4.49 o
   5  13   5      101.12       93.48     13.99 o
   6  13   5       42.92       32.45      4.18 o
   1  14   5       67.03       65.86      4.56 o
   2  14   5        8.65       10.71      2.64 o
   3  14   5      223.18      217.83     11.85 o
   4  14   5      158.63      160.25     17.24 o
   0   0   6     8972.83     8520.67    347.76 o
   2   0   6      741.85      705.90     25.89 o
   4   0   6      138.64      138.89      5.98 o
   6   0   6     2835.64     2844.26    121.57 o
   8   0   6     1187.87     1150.43     63.37 o
  10   0   6      507.88      540.82     28.96 o
  12   0   6      589.67      635.14     38.27 o
   0   1   6     2075.57     2012.36     63.40 o
   1   1   6     2049.63     1982.96     46.17 o
   2   1   6      511.86      495.53     12.61 o
   3   1   6        8.09        7.07      0.39 o
   4   1   6       52.97       44.63      1.24 o
   5   1   6      798.45      806.24     16.53 o
   6   1   6     1900.18     1863.94     54.95 o
   7   1   6     1243.61     1211.28     34.35 o
   8   1   6      330.40      319.40     12.43 o
   9   1   6       32.22       30.38      2.15 o
  10   1   6      582.51      579.68     22.82 o
  11   1   6      273.92      268.63     15.90 o
  12   1   6      158.34      162.25     11.47 o
  13   1   6      270.94      281.77     17.26 o
   0   2   6      908.24      906.02     29.12 o
   1   2   6     3860.94     3756.55     83.62 o
   2   2   6      590.19      593.09     12.01 o
   3   2   6      354.31      351.93      8.01 o
   4   2   6      187.45      186.53      4.27 o
   5   2   6     1059.97     1098.41     23.93 o
   6   2   6      633.96      622.66     17.99 o
   7   2   6     1071.78     1045.18     42.55 o
   9   2   6       32.10       30.82      3.48 o
  10   2   6      135.22      136.72     10.00 o
  11   2   6      306.64      295.39     17.32 o
  13   2   6      311.32      329.93     20.20 o
  14   2   6       21.23       21.63      3.19 o
   0   3   6     1946.15     1954.25     61.34 o
   1   3   6       32.33       34.35      0.97 o
   2   3   6     1973.44     1957.44     43.58 o
   3   3   6       92.82       91.81      2.54 o
   4   3   6      128.57      149.36      4.25 o
   5   3   6      356.38      355.35      8.96 o
   6   3   6     2257.32     2252.72     77.82 o
   7   3   6      108.05      102.05      4.24 o
   8   3   6      322.89      313.02     14.08 o
   9   3   6        9.76        6.12      1.98 o
  11   3   6        2.72        3.45      2.21 o
  12   3   6      416.87      401.03     23.02 o
  13   3   6       21.00       19.02      3.11 o
  14   3   6       34.09       38.19      4.53 o
   0   4   6     1137.81     1157.11     45.16 o
   1   4   6     1734.21     1779.09     45.48 o
   2   4   6      123.97      130.45      3.21 o
   3   4   6      271.07      257.72      6.24 o
   4   4   6      124.19      130.55      3.55 o
   5   4   6     1362.27     1315.43     50.02 o
   6   4   6      488.88      464.64     17.68 o
   7   4   6      609.59      613.81     23.62 o
   8   4   6       94.97       96.39      4.38 o
   9   4   6       51.98       50.39      2.91 o
  10   4   6       65.15       66.48      6.08 o
  11   4   6      185.03      173.53     12.56 o
  12   4   6      128.02      117.77      7.99 o
  13   4   6      259.60      264.86     14.94 o
   0   5   6     1481.96     1587.48     56.28 o
   1   5   6      895.85      972.70     27.05 o
   2   5   6      425.83      445.33     12.96 o
   3   5   6      356.70      359.19     10.56 o
   4   5   6      604.61      592.31     19.09 o
   5   5   6     1223.25     1209.17     64.49 o
   6   5   6      308.05      312.23     11.74 o
   7   5   6      552.13      546.13     21.02 o
   8   5   6      147.14      147.00      5.54 o
   9   5   6       57.45       61.41      3.43 o
  10   5   6       75.45       74.51      3.88 o
  11   5   6      119.78      122.41      8.73 o
  12   5   6       73.49       73.21      6.15 o
  13   5   6      317.36      308.68     18.14 o
   0   6   6     3712.42     3944.62    174.89 o
   1   6   6       83.50       85.98      3.18 o
   2   6   6      796.83      834.30     23.97 o
   3   6   6      223.51      232.23      6.97 o
   4   6   6      415.47      419.65     13.37 o
   5   6   6      298.57      312.62     11.46 o
   6   6   6     1791.01     1838.86     65.08 o
   7   6   6      261.97      272.13      9.93 o
   8   6   6      261.90      272.46      9.82 o
   9   6   6       43.29       45.33      2.78 o
  10   6   6      244.53      247.31     10.48 o
  11   6   6       10.90       12.51      1.91 o
  12   6   6      274.72      281.62     17.97 o
  13   6   6       48.78       51.44      5.28 o
   0   7   6      196.02      233.08     10.81 o
   1   7   6     2167.95     2300.42     65.16 o
   2   7   6       81.51       88.15      3.31 o
   3   7   6      379.78      387.51     11.33 o
   4   7   6       23.87       30.48      1.87 o
   5   7   6      850.87      912.18     28.87 o
   6   7   6      684.10      717.02     25.77 o
   7   7   6      864.32      866.46     30.01 o
   8   7   6       43.92       48.30      3.06 o
   9   7   6       29.23       32.81      2.50 o
  10   7   6       85.46       84.11      4.20 o
  11   7   6      315.89      326.97     13.19 o
  12   7   6       82.79       85.70      6.98 o
   0   8   6      366.92      384.83     14.65 o
   1   8   6      929.10      927.07     31.88 o
   2   8   6      141.56      142.57      6.01 o
   3   8   6      177.32      183.07      5.72 o
   4   8   6      254.12      254.36      7.72 o
   5   8   6      660.09      699.97     22.17 o
   6   8   6      149.77      154.28      6.71 o
   7   8   6      664.07      644.89     22.86 o
   8   8   6       50.05       55.86      3.39 o
   9   8   6        0.60        2.96      1.79 o
  10   8   6       25.50       23.43      2.34 o
  11   8   6      163.65      155.60      7.58 o
   0   9   6     1254.43     1234.26     54.41 o
   1   9   6       24.03       23.80      2.06 o
   2   9   6      278.76      267.33      8.82 o
   3   9   6      169.68      163.72      5.75 o
   4   9   6      206.96      203.59      7.00 o
   5   9   6      166.52      161.84      9.38 o
   6   9   6      330.86      339.32     13.31 o
   7   9   6       93.36       95.70      5.87 o
   8   9   6      219.86      208.06      7.95 o
   9   9   6       13.46       13.29      2.18 o
  10   9   6       31.30       29.07      2.63 o
  11   9   6       11.15       10.11      2.27 o
   0  10   6      175.30      168.13      6.94 o
   1  10   6      302.60      289.40      7.99 o
   2  10   6       79.57       73.60      3.39 o
   3  10   6      134.51      132.38      5.15 o
   4  10   6       10.59       10.45      1.53 o
   5  10   6      555.09      531.88     20.51 o
   6  10   6      158.42      146.74      7.71 o
   7  10   6      216.51      202.06     10.16 o
   8  10   6       39.26       38.58      2.69 o
   9  10   6        5.27        4.42      2.12 o
  10  10   6       65.40       54.53      3.83 o
   0  11   6      472.09      442.88     22.14 o
   1  11   6      400.11      387.33     11.81 o
   2  11   6      116.66      109.78      5.25 o
   3  11   6       40.59       40.13      3.02 o
   4  11   6      319.20      330.02     15.86 o
   5  11   6      441.43      433.00     16.81 o
   6  11   6      106.20      100.51      5.84 o
   7  11   6       97.71       92.47      8.70 o
   8  11   6       57.02       51.97      4.59 o
   9  11   6        3.62        3.23      2.87 o
   0  12   6      397.95      404.68     20.26 o
   1  12   6       74.69       76.72      4.41 o
   2  12   6      425.18      437.35     16.96 o
   3  12   6       10.20       11.35      2.22 o
   4  12   6      223.94      235.11     21.97 o
   5  12   6       17.50       21.47      6.41 o
   6  12   6      435.20      425.43     25.91 o
   7  12   6       41.34       33.78      4.67 o
   0  13   6      140.37      132.63      7.29 o
   1  13   6      297.77      282.95     14.59 o
   2  13   6       54.89       52.83      4.62 o
   3  13   6        9.56        9.74      2.23 o
   4  13   6       58.35       55.76      9.54 o
   5  13   6      248.12      250.51     32.14 o
   1  14   6      177.68      165.58     12.70 o
   2  14   6       27.01       30.19      4.79 o
   2   0   7     6657.37     6367.97    222.67 o
   4   0   7     1107.56     1131.38     30.51 o
   6   0   7      253.77      253.80     10.78 o
   8   0   7     1235.20     1317.66     74.29 o
  10   0   7      435.88      443.78     27.97 o
   1   1   7     1402.65     1367.44     31.24 o
   2   1   7     2642.49     2535.93     60.04 o
   3   1   7     1656.22     1646.38     35.48 o
   4   1   7      150.82      153.07      3.10 o
   5   1   7      643.91      626.30     18.67 o
   6   1   7      197.07      198.65      6.94 o
   7   1   7      325.27      317.86     13.17 o
   8   1   7      859.69      840.44     35.06 o
   9   1   7      519.47      524.31     32.10 o
  10   1   7       75.11       77.40      5.76 o
  11   1   7      102.73      103.00      6.13 o
  12   1   7       53.31       50.32      4.42 o
   1   2   7     3078.06     3029.07     67.68 o
   2   2   7      360.27      355.46      7.26 o
   3   2   7     2197.28     2232.34     46.54 o
   4   2   7     1452.54     1430.15     35.10 o
   5   2   7      385.99      400.59     14.40 o
   6   2   7      220.61      221.68      9.18 o
   7   2   7      502.51      496.79     28.60 o
   9   2   7      544.57      554.96     34.98 o
  10   2   7      117.69      114.66      7.16 o
  12   2   7       73.45       74.28      5.86 o
  13   2   7       30.99       30.75      3.35 o
   1   3   7      221.03      225.05      4.62 o
   2   3   7     1885.47     1922.72     39.40 o
   3   3   7      198.96      202.54      5.30 o
   4   3   7     3028.42     2976.26     89.11 o
   5   3   7       20.52       19.60      1.89 o
   6   3   7      193.35      202.05      7.48 o
   7   3   7        9.31        8.67      1.12 o
   8   3   7      600.72      561.20     28.96 o
   9   3   7       70.96       68.92      5.34 o
  10   3   7      292.44      291.55     18.43 o
  11   3   7       56.43       57.11      4.93 o
  12   3   7       44.09       43.97      4.67 o
  13   3   7        8.97        9.49      2.82 o
   1   4   7      190.38      194.79      5.16 o
   2   4   7      207.44      212.72      5.01 o
   3   4   7     2234.70     2343.73     74.23 o
   4   4   7      501.01      503.49     18.90 o
   5   4   7      379.77      359.62     13.37 o
   6   4   7      138.45      135.15      5.36 o
   7   4   7      341.26      331.15     12.49 o
   8   4   7      182.09      168.80      9.18 o
   9   4   7      233.07      209.63     12.07 o
  10   4   7       52.50       56.48      4.97 o
  11   4   7      272.69      273.32     17.56 o
  12   4   7       69.19       72.46      5.89 o
  13   4   7       49.03       51.26      5.10 o
   1   5   7      862.62      897.36     28.51 o
   2   5   7      612.22      659.77     19.11 o
   3   5   7     1885.72     1978.11     61.91 o
   4   5   7      129.44      127.49      5.38 o
   5   5   7      412.25      384.95     14.73 o
   6   5   7       94.12       90.68      4.03 o
   7   5   7      594.82      598.61     22.16 o
   8   5   7      225.40      231.35      9.22 o
   9   5   7       94.65       91.56      4.69 o
  10   5   7      188.12      183.37     11.32 o
  11   5   7      245.59      239.33     14.77 o
  12   5   7        9.45        9.30      2.94 o
  13   5   7       51.98       54.74      5.40 o
   1   6   7      124.36      129.09      4.56 o
   2   6   7     2154.67     2294.12     65.04 o
   3   6   7      110.77      116.77      3.91 o
   4   6   7     1090.66     1128.61     46.26 o
   5   6   7        4.84        4.64      1.40 o
   6   6   7        4.09        8.84      1.41 o
   7   6   7      194.80      207.76      7.89 o
   8   6   7      663.63      697.43     24.82 o
   9   6   7      223.43      234.98      8.79 o
  10   6   7      301.77      303.16     12.95 o
  11   6   7       66.79       69.53      5.94 o
  12   6   7        4.68        4.79      3.06 o
   1   7   7     1314.40     1347.47     38.32 o
   2   7   7      384.87      422.42     12.32 o
   3   7   7      968.87      988.69     28.27 o
   4   7   7      250.47      255.99      8.57 o
   5   7   7      170.91      183.89      7.15 o
   6   7   7        6.44        7.92      1.56 o
   7   7   7       78.29       91.83      4.28 o
   8   7   7      204.38      204.63      7.90 o
   9   7   7     1010.47     1055.57     37.37 o
  10   7   7       38.53       39.20      3.24 o
  11   7   7       13.00       15.90      3.34 o
  12   7   7        1.23        1.01      3.03 o
   1   8   7      755.81      757.25     28.29 o
   2   8   7      168.77      165.94      6.59 o
   3   8   7      396.71      409.93     12.03 o
   4   8   7      217.62      222.60     10.75 o
   5   8   7      192.74      198.86      7.73 o
   6   8   7       51.74       59.80      3.41 o
   7   8   7       17.16       18.82      2.03 o
   8   8   7      126.64      130.14      5.67 o
   9   8   7      543.81      561.76     20.95 o
  10   8   7      113.85      111.68      5.26 o
  11   8   7       52.14       53.40      4.03 o
   1   9   7      253.72      244.13      8.17 o
   2   9   7      589.82      578.22     18.46 o
   3   9   7       84.89       87.94      3.80 o
   4   9   7      361.93      354.47     13.05 o
   5   9   7        9.73       11.23      1.61 o
   6   9   7       69.43       69.33      3.73 o
   7   9   7       16.18       16.90      2.07 o
   8   9   7      172.25      175.16      7.17 o
   9   9   7       88.33       81.75      4.60 o
  10   9   7      256.02      245.34      9.70 o
   1  10   7       47.92       44.58      2.12 o
   2  10   7      256.84      251.04      7.73 o
   3  10   7      690.98      661.09     19.22 o
   4  10   7       35.11       30.41      2.12 o
   5  10   7      119.58      121.00      4.82 o
   6  10   7       50.45       47.45      3.46 o
   7  10   7       36.72       33.42      3.04 o
   8  10   7      111.28      103.07      5.49 o
   9  10   7      218.20      201.04      7.86 o
   1  11   7       55.80       51.68      2.39 o
   2  11   7       74.56       70.44      2.78 o
   3  11   7      659.87      644.60     18.81 o
   4  11   7      356.04      342.96     12.22 o
   5  11   7       52.69       48.24      2.75 o
   6  11   7       32.28       25.58      2.98 o
   7  11   7       71.39       69.23      4.00 o
   8  11   7       33.49       32.03      2.72 o
   1  12   7       39.80       37.98      1.99 o
   2  12   7      242.08      251.18     10.33 o
   3  12   7       20.52       20.95      2.59 o
   4  12   7      674.07      721.04     33.03 o
   5  12   7       16.28       19.50      6.04 o
   6  12   7       35.69       32.88      4.77 o
   7  12   7        1.38        2.07      3.97 o
   1  13   7      104.56       97.50      4.89 o
   2  13   7        6.28        5.76      2.07 o
   3  13   7      265.77      268.73     16.11 o
   4  13   7      124.41      116.13     11.81 o
   0   0   8     1164.77     1238.41     80.96 o
   2   0   8     1386.31     1383.21     45.10 o
   4   0   8      451.80      459.23     32.33 o
   6   0   8     1441.84     1469.70     80.73 o
   0   1   8      524.53      535.86     19.38 o
   1   1   8      933.33      938.73     21.80 o
   2   1   8      457.36      451.91     10.97 o
   3   1   8      157.22      154.36      4.78 o
   4   1   8      376.53      366.88     15.96 o
   5   1   8      959.12      990.01     39.21 o
   6   1   8      395.21      368.17     22.66 o
   7   1   8      734.31      706.28     41.38 o
   9   1   8       13.75       18.84      2.20 o
  10   1   8      188.85      201.86     12.96 o
  11   1   8      198.41      213.25     12.64 o
   0   2   8     2918.00     2890.43     85.99 o
   1   2   8     1160.89     1173.51     29.07 o
   2   2   8      164.61      162.31      3.97 o
   3   2   8      284.70      279.62      7.61 o
   4   2   8      141.46      132.76      4.10 o
   5   2   8     1435.79     1455.43     49.25 o
   6   2   8      231.25      219.55     13.35 o
   7   2   8      632.83      671.60     37.61 o
   8   2   8      386.35      385.23     21.64 o
   9   2   8        0.38        0.69      1.82 o
  10   2   8      305.34      314.15     17.18 o
  11   2   8      251.44      269.89     16.53 o
  12   2   8       25.10       21.61      3.04 o
   0   3   8     6031.08     6062.17    178.22 o
   1   3   8      178.09      176.33      3.98 o
   2   3   8      203.45      202.27      5.00 o
   3   3   8      278.21      275.12      7.68 o
   4   3   8      288.34      287.13      9.63 o
   5   3   8       33.89       34.67      3.21 o
   6   3   8     1184.00     1191.01     46.80 o
   7   3   8       43.52       46.02      3.83 o
   8   3   8      536.46      519.19     28.81 o
   9   3   8       18.73       17.22      2.46 o
  10   3   8      274.63      265.35     15.81 o
  11   3   8       10.54        9.31      2.52 o
  12   3   8      229.97      240.19     13.86 o
  13   3   8       23.31       22.11      3.18 o
   0   4   8     1141.76     1192.42     42.22 o
   1   4   8     1309.47     1347.57     33.81 o
   2   4   8      225.07      226.87      7.17 o
   3   4   8       73.14       74.04      2.87 o
   4   4   8       77.30       74.37      5.21 o
   5   4   8      304.88      310.97     12.40 o
   6   4   8      159.96      156.78      6.18 o
   7   4   8     1138.93     1127.01     45.16 o
   8   4   8      253.60      244.61     15.13 o
   9   4   8        8.33       12.87      2.41 o
  10   4   8       79.24       74.61      5.28 o
  11   4   8      228.30      228.66     13.41 o
  12   4   8       87.32       91.99      6.28 o
   0   5   8      332.46      360.14     25.60 o
   1   5   8     1271.23     1340.83     42.29 o
   2   5   8      281.38      291.51      9.54 o
   3   5   8      122.43      124.64      4.48 o
   4   5   8      100.15      101.72      4.14 o
   5   5   8      194.75      184.28      7.01 o
   6   5   8      249.63      249.44      9.59 o
   7   5   8     1199.07     1197.36     41.58 o
   8   5   8       29.28       31.55      2.65 o
   9   5   8        1.25        1.57      2.36 o
  10   5   8        1.92        3.91      2.53 o
  11   5   8      282.15      280.61     16.80 o
  12   5   8       56.75       58.39      5.49 o
   0   6   8     1571.69     1617.87     71.98 o
   1   6   8       21.07       24.39      3.17 o
   2   6   8      482.25      507.66     15.02 o
   3   6   8       21.79       23.00      1.55 o
   4   6   8      387.70      389.09     14.47 o
   5   6   8      188.10      200.24      7.56 o
   6   6   8      749.56      773.60     27.94 o
   7   6   8      236.30      249.02      9.44 o
   8   6   8       89.63       93.72      4.32 o
   9   6   8       62.05       58.91      3.58 o
  10   6   8       46.61       49.43      5.13 o
  11   6   8       22.94       23.22      3.54 o
  12   6   8      238.82      250.64     15.65 o
   0   7   8      316.38      336.60     15.59 o
   1   7   8      665.55      686.37     19.84 o
   2   7   8       72.62       76.47      3.00 o
   3   7   8      238.78      242.52      8.97 o
   4   7   8       71.80       80.43      3.52 o
   5   7   8     1562.45     1641.93     56.49 o
   6   7   8      124.20      128.02      5.55 o
   7   7   8      149.47      155.42      6.37 o
   8   7   8       30.45       27.72      2.28 o
   9   7   8        1.06        2.88      1.78 o
  10   7   8       15.97       15.62      2.24 o
  11   7   8       64.55       66.04      6.40 o
   0   8   8      270.85      255.79     11.65 o
   1   8   8      281.83      275.65      9.61 o
   2   8   8      219.18      212.04      6.65 o
   3   8   8      140.87      144.27      5.33 o
   4   8   8      312.86      316.29     10.59 o
   5   8   8      633.29      665.45     23.91 o
   6   8   8      304.68      301.55     11.40 o
   7   8   8       92.50       94.86      4.57 o
   8   8   8       16.65       17.99      2.15 o
   9   8   8       30.67       32.16      2.57 o
  10   8   8       44.05       41.38      4.74 o
   0   9   8      514.28      493.50     20.72 o
   1   9   8       95.97       90.37      3.47 o
   2   9   8      445.18      443.22     14.39 o
   3   9   8      215.56      212.15      9.25 o
   4   9   8      168.20      164.84      7.42 o
   5   9   8       89.48       88.58      4.31 o
   6   9   8      474.84      454.39     16.61 o
   7   9   8       41.91       41.18      2.94 o
   8   9   8       78.57       80.05      4.24 o
   9   9   8        3.90        2.90      2.12 o
  10   9   8       25.69       23.22      2.49 o
   0  10   8      131.74      121.13      5.67 o
   1  10   8      636.12      616.65     16.74 o
   2  10   8       95.54       88.71      3.60 o
   3  10   8      106.85      100.52      3.89 o
   4  10   8      118.41      114.32      4.69 o
   5  10   8      118.51      106.68      4.96 o
   6  10   8      135.77      121.06      6.15 o
   7  10   8      343.22      311.19     15.06 o
   8  10   8        7.95        8.02      2.18 o
   0  11   8      241.21      228.80     10.39 o
   1  11   8      500.05      473.63     12.98 o
   2  11   8       16.01       13.74      1.52 o
   3  11   8       31.02       30.47      1.88 o
   4  11   8       20.50       17.50      1.92 o
   5  11   8      151.94      139.30      6.07 o
   6  11   8      120.54      111.85      5.21 o
   7  11   8      288.50      262.82     10.30 o
   0  12   8      834.54      835.17     31.54 o
   1  12   8       10.78       10.02      1.45 o
   2  12   8       35.28       31.88      1.89 o
   3  12   8        5.73        3.66      1.94 o
   4  12   8       86.45       79.87      6.33 o
   5  12   8       27.26       25.24      3.13 o
   0  13   8      101.36       86.58      4.46 o
   1  13   8      176.53      160.48      5.34 o
   2  13   8        4.09        3.38      1.84 o
   3  13   8        4.72        4.73      2.12 o
   4   0   9     1807.88     1800.32    107.51 o
   6   0   9      116.75      118.05      6.84 o
   1   1   9      423.77      419.55     12.63 o
   2   1   9      571.47      549.19     20.34 o
   3   1   9     1495.46     1499.63     80.42 o
   4   1   9      687.68      682.57     43.21 o
   5   1   9      206.30      189.91     10.42 o
   6   1   9      145.77      151.93      8.76 o
   9   1   9      370.03      366.48     20.36 o
   1   2   9      273.29      270.98      7.40 o
   2   2   9     1111.28     1134.39     38.05 o
   3   2   9     1713.94     1773.43     60.56 o
   4   2   9      411.81      393.88     19.91 o
   5   2   9      225.66      220.59     11.47 o
   6   2   9      257.93      257.18     15.80 o
   7   2   9      197.38      197.48     11.26 o
   8   2   9      296.49      304.72     18.55 o
   9   2   9      397.23      376.56     22.62 o
  10   2   9      139.69      141.88      9.08 o
  11   2   9       69.55       78.30      6.61 o
   1   3   9      336.34      334.00      9.25 o
   2   3   9     2192.98     2264.96     58.84 o
   3   3   9       26.76       28.63      1.82 o
   4   3   9     1434.71     1436.08     53.94 o
   5   3   9       13.18       14.15      2.41 o
   6   3   9      174.89      182.56     11.60 o
   7   3   9        5.33        3.56      1.86 o
   8   3   9      698.91      727.72     44.61 o
   9   3   9       42.44       43.36      4.37 o
  10   3   9      309.59      305.63     18.98 o
  11   3   9       40.58       40.55      4.24 o
  12   3   9       26.76       26.82      3.22 o
   1   4   9      510.86      546.00     19.46 o
   2   4   9      345.35      362.58     13.03 o
   3   4   9     1006.66      973.21     34.31 o
   4   4   9      244.76      247.10      8.84 o
   5   4   9      255.53      250.21      9.48 o
   6   4   9      272.01      269.08     11.43 o
   7   4   9      140.85      131.73      7.62 o
   8   4   9      175.17      164.41     11.29 o
   9   4   9      507.61      502.48     32.91 o
  10   4   9      100.34      104.93      7.68 o
  11   4   9       85.06       90.89      5.97 o
  12   4   9       10.55       11.86      2.78 o
   1   5   9      631.13      673.80     24.60 o
   2   5   9       28.44       27.74      2.07 o
   3   5   9     1115.52     1102.25     37.85 o
   4   5   9      218.55      220.81      8.97 o
   5   5   9      148.30      141.47      5.27 o
   6   5   9       58.56       59.19      3.06 o
   7   5   9      208.91      214.45      9.28 o
   8   5   9       78.93       71.17      5.26 o
   9   5   9      545.05      517.12     33.23 o
  10   5   9       80.57       89.43      6.48 o
  11   5   9       57.21       58.96      5.04 o
   1   6   9      162.59      166.63      5.84 o
   2   6   9      631.47      656.16     20.96 o
   3   6   9        8.63        8.82      1.45 o
   4   6   9      652.75      648.06     23.70 o
   5   6   9        1.92        2.17      1.45 o
   6   6   9       17.64       17.81      1.76 o
   7   6   9      123.02      121.40      5.22 o
   8   6   9      221.94      227.47     10.11 o
   9   6   9      168.50      162.47     10.56 o
  10   6   9      187.62      193.03     12.43 o
  11   6   9       55.51       59.18      5.39 o
   1   7   9      177.97      186.78      5.99 o
   2   7   9      195.78      193.55      6.75 o
   3   7   9      814.29      813.03     25.89 o
   4   7   9      115.17      118.21      5.12 o
   5   7   9      264.30      265.60     10.38 o
   6   7   9       14.16       17.90      1.97 o
   7   7   9      286.93      297.51     11.63 o
   8   7   9       17.34       16.48      2.04 o
   9   7   9      260.74      256.61     11.18 o
  10   7   9       41.93       44.44      5.17 o
   1   8   9      158.39      150.60      5.99 o
   2   8   9      373.03      375.73     12.34 o
   3   8   9      408.45      412.84     13.47 o
   4   8   9      193.09      206.47      8.14 o
   5   8   9       74.40       75.07      3.94 o
   6   8   9       14.34       14.83      2.04 o
   7   8   9       25.45       27.60      2.41 o
   8   8   9      131.22      139.47      5.90 o
   9   8   9      184.62      193.17      7.84 o
  10   8   9       79.61       82.41      7.03 o
   1   9   9      219.93      211.35      6.28 o
   2   9   9      355.96      361.05     10.93 o
   3   9   9       48.95       49.28      2.95 o
   4   9   9      514.32      518.53     18.92 o
   5   9   9        7.36        7.55      1.97 o
   6   9   9       25.07       29.26      2.47 o
   7   9   9        0.89        0.68      1.94 o
   8   9   9      258.54      261.69     10.13 o
   9   9   9       31.89       32.41      2.77 o
   1  10   9      275.69      262.65      7.65 o
   2  10   9      133.46      126.58      4.65 o
   3  10   9      431.48      420.47     13.99 o
   4  10   9      225.75      219.37      7.86 o
   5  10   9      135.77      128.30      6.36 o
   6  10   9       21.05       17.73      2.31 o
   7  10   9       56.31       53.28      3.59 o
   8  10   9       55.02       55.06      3.71 o
   1  11   9      212.24      195.85      5.97 o
   2  11   9      148.00      140.38      4.63 o
   3  11   9      330.60      313.32     12.80 o
   4  11   9       87.68       78.75      4.24 o
   5  11   9       91.66       75.16      5.69 o
   6  11   9       23.41       17.32      2.34 o
   1  12   9       30.43       26.75      1.87 o
   2  12   9      336.91      321.49     10.19 o
   3  12   9        4.71        3.21      2.02 o
   4  12   9      177.54      169.97      7.73 o
   2   1  10        2.58        1.30      1.00 o
   3   1  10       44.08       41.58      3.02 o
   4   1  10       31.51       28.78      2.80 o
   5   1  10      406.26      405.57     22.45 o
   7   1  10      402.89      419.30     21.75 o
   1   2  10     1059.33     1084.80     44.30 o
   2   2  10      588.20      588.68     33.64 o
   3   2  10       69.80       66.67      4.64 o
   4   2  10      241.20      235.63     14.50 o
   5   2  10      358.37      376.80     24.14 o
   6   2  10      507.77      511.28     30.29 o
   7   2  10      446.94      460.42     26.73 o
   8   2  10        3.99        4.13      1.84 o
   9   2  10       22.14       23.21      2.52 o
   0   3  10      632.44      637.84     38.37 o
   1   3  10       13.66       10.97      1.17 o
   2   3  10     1258.95     1238.05     50.57 o
   3   3  10      110.35      107.53      4.91 o
   4   3  10      689.36      719.70     43.34 o
   5   3  10      117.02      113.94      7.65 o
   6   3  10     1056.94     1019.81     62.10 o
   7   3  10       14.07       10.58      2.24 o
   9   3  10        2.23        2.70      2.15 o
  10   3  10       38.62       41.82      4.49 o
  11   3  10       11.03       11.57      2.59 o
   1   4  10      548.54      555.66     23.61 o
   2   4  10      540.63      541.92     22.72 o
   3   4  10       76.23       75.64      3.79 o
   4   4  10      147.35      140.02      6.50 o
   5   4  10     1027.34     1047.83     42.99 o
   6   4  10      316.55      314.90     19.80 o
   7   4  10      102.15       91.42      6.73 o
   8   4  10        8.59       12.10      2.45 o
   9   4  10       18.28       20.30      2.79 o
  10   4  10       19.28       19.29      2.94 o
  11   4  10       80.41       85.58      6.28 o
   0   5  10      549.23      590.50     42.12 o
   1   5  10      613.48      623.67     25.72 o
   2   5  10        1.42        2.00      1.26 o
   3   5  10       82.86       82.77      3.79 o
   4   5  10       76.12       73.81      3.54 o
   5   5  10     1079.16     1094.98     39.29 o
   6   5  10      132.35      133.12      5.85 o
   7   5  10       59.27       57.04      4.79 o
   8   5  10      100.61       98.49      7.24 o
   9   5  10       24.69       24.86      3.18 o
  10   5  10       24.03       23.30      3.21 o
  11   5  10       80.93       85.35      6.45 o
   0   6  10      906.72      959.48     43.01 o
   1   6  10       57.17       60.59      2.95 o
   2   6  10      161.46      164.43      6.55 o
   3   6  10       70.40       68.38      3.99 o
   4   6  10      114.27      116.68      5.04 o
   5   6  10      273.81      268.68     10.24 o
   6   6  10      458.67      468.10     16.91 o
   7   6  10      132.16      136.23      6.41 o
   8   6  10      119.65      111.96      7.74 o
   9   6  10       30.00       29.95      3.70 o
  10   6  10       87.19       96.96      7.35 o
   0   7  10      111.70      110.24      6.29 o
   1   7  10      687.00      704.46     22.79 o
   2   7  10       83.27       86.07      3.80 o
   3   7  10      106.43      113.25      4.96 o
   4   7  10       54.12       54.45      3.31 o
   5   7  10       56.23       59.52      3.53 o
   6   7  10       84.35       83.71      4.09 o
   7   7  10      569.93      576.65     24.36 o
   8   7  10       49.84       54.21      5.53 o
   9   7  10        8.95        9.14      3.17 o
  10   7  10       25.12       25.65      3.75 o
   0   8  10      765.59      778.50     29.50 o
   1   8  10      409.12      397.51     13.59 o
   2   8  10        2.65        3.50      1.63 o
   3   8  10      101.76      105.41      4.89 o
   4   8  10       54.18       60.63      3.57 o
   5   8  10       22.43       22.62      2.22 o
   6   8  10      140.87      144.58      6.29 o
   7   8  10      362.37      381.66     14.04 o
   8   8  10       23.99       24.31      2.38 o
   9   8  10        3.58        3.77      3.27 o
   0   9  10      822.79      816.66     31.21 o
   1   9  10       28.43       30.20      2.11 o
   2   9  10       66.21       69.32      3.59 o
   3   9  10      124.46      124.05      5.06 o
   4   9  10       51.84       59.10      3.70 o
   5   9  10       64.22       62.39      3.83 o
   6   9  10      388.83      393.33     14.66 o
   7   9  10        5.24        3.82      2.07 o
   8   9  10       82.01       80.21      4.37 o
   0  10  10      319.52      327.46     13.29 o
   1  10  10      220.31      226.73      6.83 o
   2  10  10        9.25        9.23      1.77 o
   3  10  10       45.92       45.68      3.03 o
   4  10  10       36.16       37.76      2.90 o
   5  10  10      424.56      413.75     15.44 o
   6  10  10       71.42       74.67      4.27 o
   0  11  10       41.25       36.09      3.92 o
   1  11  10      192.22      177.57      7.54 o
   2  11  10       48.96       43.71      3.35 o
   3  11  10       13.97       11.20      1.92 o
   4  11  10       27.24       25.21      2.53 o
   5  11  10      322.95      296.29     13.02 o
   0  12  10      183.52      171.72      7.75 o
   1  12  10       15.40       12.62      1.71 o
   2   2  11      192.65      185.69     11.39 o
   3   2  11      831.80      833.65     43.92 o
   4   2  11      314.31      338.07     22.57 o
   5   2  11      169.37      171.17     12.03 o
   6   2  11      118.31      119.97      7.33 o
   1   3  11       64.89       64.33      3.22 o
   2   3  11      758.94      793.15     44.31 o
   3   3  11      122.72      120.84      7.79 o
   4   3  11      401.86      400.91     26.95 o
   5   3  11        8.37        8.07      1.87 o
   6   3  11      172.32      172.82     10.32 o
   7   3  11       38.59       39.29      3.68 o
   8   3  11      286.34      297.32     16.68 o
   9   3  11       15.25       16.56      2.52 o
   1   4  11      377.16      370.77     14.12 o
   2   4  11       91.69       96.59      4.36 o
   3   4  11      461.23      469.65     21.04 o
   5   4  11      124.53      111.04      8.16 o
   6   4  11       31.84       32.21      3.56 o
   7   4  11       45.72       48.52      4.91 o
   8   4  11       66.37       63.17      4.96 o
   9   4  11      340.90      327.26     18.44 o
  10   4  11       56.13       56.54      5.09 o
   1   5  11      252.61      258.75     10.49 o
   2   5  11      181.04      183.46      7.92 o
   3   5  11      462.92      477.44     20.07 o
   4   5  11      271.41      272.03     11.24 o
   5   5  11      144.96      150.72      6.94 o
   6   5  11       56.00       56.85      4.83 o
   7   5  11       54.28       57.44      5.31 o
   8   5  11       68.34       71.20      5.55 o
   9   5  11      337.47      332.84     19.98 o
  10   5  11       57.92       62.01      5.09 o
   1   6  11      116.66      118.80      5.14 o
   2   6  11      417.16      432.89     15.75 o
   3   6  11       75.22       73.78      5.12 o
   4   6  11      486.72      493.03     17.37 o
   5   6  11       86.88       87.54      4.53 o
   6   6  11        1.14        0.88      1.67 o
   7   6  11      136.25      136.30      9.20 o
   8   6  11      226.97      220.25     13.75 o
   9   6  11       20.97       22.75      3.50 o
   1   7  11      221.74      227.87      9.88 o
   2   7  11      108.56      112.52      5.05 o
   3   7  11      573.20      596.07     21.48 o
   4   7  11      127.25      125.97      5.44 o
   5   7  11       93.73       93.49      4.49 o
   6   7  11       16.53       18.82      2.14 o
   7   7  11      112.43      115.39      8.25 o
   8   7  11       65.82       71.68      5.81 o
   9   7  11      126.63      145.26     10.21 o
   1   8  11       62.95       65.55      3.47 o
   2   8  11      177.27      193.09      7.82 o
   3   8  11      440.28      454.68     16.74 o
   4   8  11      129.03      137.66      6.00 o
   5   8  11      104.11      109.54      5.24 o
   6   8  11        3.62        3.10      1.97 o
   7   8  11      114.08      116.99      5.28 o
   8   8  11       41.27       51.94      5.73 o
   1   9  11       53.32       56.20      3.34 o
   2   9  11      246.56      256.70      9.03 o
   3   9  11       65.73       67.84      4.04 o
   4   9  11      308.84      316.54     12.07 o
   5   9  11       14.74       14.94      2.30 o
   6   9  11        2.34        3.29      2.04 o
   1  10  11      208.06      206.44      9.99 o
   2  10  11      111.30      120.97      5.20 o
   3  10  11      214.98      220.69     11.32 o
   4  10  11       54.81       49.19      3.38 o
   5  10  11       95.22       93.89      4.83 o
   1  11  11       98.43       86.88      6.79 o
   2  11  11      143.89      140.83     10.19 o
   3   3  12       35.40       33.01      3.22 o
   4   3  12       91.44       93.37      6.29 o
   5   3  12       57.46       59.05      4.34 o
   0   4  12      553.53      582.64     36.12 o
   1   4  12      441.80      443.96     19.19 o
   2   4  12       22.84       21.70      2.36 o
   3   4  12       48.11       45.16      4.07 o
   4   4  12       67.45       65.12      4.59 o
   7   4  12      362.38      366.12     22.68 o
   8   4  12       29.43       28.33      3.02 o
   0   5  12      214.39      235.74     13.02 o
   1   5  12      437.46      450.95     19.05 o
   2   5  12      165.82      165.04      7.55 o
   3   5  12       41.04       42.62      2.91 o
   4   5  12       72.44       83.24      5.92 o
   5   5  12      147.39      148.88      8.75 o
   6   5  12      214.69      215.41     12.82 o
   7   5  12      386.71      400.76     23.97 o
   8   5  12       15.77       14.78      2.73 o
   9   5  12       19.40       22.62      3.08 o
   0   6  12      592.34      594.00     34.84 o
   1   6  12       42.08       41.51      3.03 o
   2   6  12      158.61      156.78      7.20 o
   3   6  12      127.73      132.84      6.20 o
   4   6  12      174.97      180.12      7.95 o
   5   6  12      101.72      109.70      7.67 o
   6   6  12      369.78      359.39     21.93 o
   7   6  12       29.98       27.71      3.38 o
   8   6  12       37.55       41.04      4.52 o
   0   7  12      317.89      336.21     20.34 o
   1   7  12      265.42      280.23     12.16 o
   2   7  12       47.75       53.67      3.73 o
   3   7  12       35.53       38.48      3.31 o
   4   7  12       75.45       80.25      4.53 o
   5   7  12      444.32      475.91     20.52 o
   6   7  12      117.01      126.67      9.00 o
   7   7  12       80.67       85.61      6.48 o
   0   8  12       13.97       15.76      3.40 o
   1   8  12      164.25      174.75      7.30 o
   2   8  12       71.43       78.86      4.29 o
   3   8  12       84.88       92.83      4.71 o
   4   8  12        4.19        6.13      2.04 o
   5   8  12      445.81      481.70     17.72 o
   6   8  12      102.27      110.10      8.22 o
   0   9  12      295.98      304.02     19.07 o
   1   9  12        1.20        1.68      2.14 o
   2   9  12      102.24      106.03      5.22 o
   3   9  12       20.11       22.30      2.53 o
   4   9  12       64.18       71.30      4.19 o
   5   9  12       67.57       65.93      3.95 o
   0  10  12       17.11       20.64      5.26 o
   1  10  12      179.80      185.45      7.85 o
   2  10  12       35.13       36.41      2.96 o
   2   5  13      282.85      305.66     18.05 o
   3   5  13      391.91      401.94     22.90 o
   4   5  13       75.44       79.02      6.12 o
   5   5  13      129.36      117.97      7.87 o
   6   5  13        2.43        3.48      2.44 o
   1   6  13      151.81      167.67      7.51 o
   2   6  13      326.40      349.74     20.78 o
   3   6  13        9.84        9.80      2.79 o
   4   6  13      191.70      203.88     13.15 o
   5   6  13        5.62        8.38      2.67 o
   6   6  13       12.67       12.95      2.82 o
   7   6  13        7.96        9.40      2.82 o
   1   7  13      221.23      226.05     10.04 o
   2   7  13       63.85       66.58      4.10 o
   3   7  13      214.17      224.91      9.95 o
   4   7  13      113.56      125.98      9.17 o
   5   7  13       48.01       58.65      5.39 o
   6   7  13        4.26        4.76      2.93 o
   1   8  13      217.69      236.60     10.59 o
   2   8  13       60.71       66.13      4.33 o
   3   8  13      117.31      122.66      6.21 o
   4   8  13       68.31       73.79      6.74 o
   1   9  13       31.79       34.20      3.16 o
   2   9  13      270.19      279.09     12.41 o
   1   7  14      120.94      131.19      8.97 o
   2   7  14       21.16       22.39      3.52 o
   3   7  14       50.87       49.87      5.26 o
 
